# Supplementary material for: Prediction of Interactions between Viral and Host Proteins Using Supervised Machine Learning Methods
Source: PLoS One. 2014 Nov 6;9(11):e112034. doi: 10.1371/journal.pone.0112034 (PMC4223108; doi:10.1371/journal.pone.0112034)
Supplement: Table S1 — Statistic of homologous protein present in the training and testing sets as well as from the blind datasets. (XLSX) [file pone.0112034.s010.xlsx]

## Sheet: Sheet1
Model	Training set	Test set	No of positive interactions in training set	No of unique virus proteins in Training set	No of positive interactions in test set	No of unique virus proteins in test set	No of unique virus proteins in test with respect to training where sequence identity ≤ 85% (No of unique homologoues virus proteins at 85% sequence indentity level )	% of unique virus proteins in test with respect to training where sequence identity ≤ 85% (% of unique homologoues virus proteins at 85% sequence indentity level )	No of redundent interactions in terms of homology	% of redundant interactions in terms of homology
1	1	1	828	160	207	6	6	100	0	0
2	2	2	828	153	207	32	31	96.87	1	0.48
3	3	3	828	106	207	100	96	96	4	1.93
4	4	4	828	137	207	48	46	95.83	3	1.45
5	5	5	828	138	207	50	50	100	0	0
Average			828	138.8	207	47.2	45.8	97.74	1.6	0.772
Model	Best training set	Blind set	No of positive interactions in best training set	No of unique human proteins in best training set	No of positive interactions in blind set	No of unique non-human proteins in test set	No of unique non-human proteins in test with respect to training where sequence identity ≤ 85% (No of unique homologoues non-human proteins at 85% sequence indentity level )	% of unique non-human proteins in test with respect to training where sequence identity ≤ 85% (% of unique homologoues non-human proteins at 85% sequence indentity level )	No of redundent interactions in terms of homology	% of redundant interactions in terms of homology
4	4	1	828	592	111	101	93	92.08	9	8.11
Model	Best training set	Blind set	No of positive interactions in best training set	No of unique virus proteins in best training set	No of positive interactions in blind set	No of unique virus proteins in test set	No of unique virus proteins in test with respect to training where sequence identity ≤ 85% (No of unique homologoues virus proteins at 85% sequence indentity level )	% of unique virus proteins in test with respect to training where sequence identity ≤ 85% (% of unique homologoues virus proteins at 85% sequence indentity level )	No of redundent interactions in terms of homology	% of redundant interactions in terms of homology
4	4	1	828	137	111	35	35	100	0	0
