# Supplementary material for: Prediction of Interactions between Viral and Host Proteins Using Supervised Machine Learning Methods
Source: PLoS One. 2014 Nov 6;9(11):e112034. doi: 10.1371/journal.pone.0112034 (PMC4223108; doi:10.1371/journal.pone.0112034)
Supplement: Table S2 — Positive interactions dataset used in this study to build optimal model for prediction. The positive interactions dataset used in the study were obtained from VirusMINT. (XLSX) [file pone.0112034.s011.xlsx]

## Sheet: Sheet1
Virus Protein	Human Protein
A0MPS7	P06400
A7Y3Z3	Q96SB4
O12160	O00165
P03101	O00410
P03107	O00410
P04012	O00410
P68467	O00571
P24766	O00585
P03107	O00754
O09528	P01730
O12161	O15350
O12161	O60563
P20505	O14733
P03126	O14907
P06463	O14908
P03255	O15151
P03129	O15304
P03126	O15350
P04019	O15350
P08393	O15379
P24766	O15444
O39474	P04049
O39474	Q13451
O39474	Q14318
P68467	O43187
P68451	O43521
P03070	O43684
P04326	O60563
P03070	O60870
P03122	O60885
P0C6X7	O75348
P03116	O75925
P04014	O75925
P03116	O75928
P04014	O75928
O92837	P08047
O92837	P09874
O92837	P52292
O92837	Q14974
P00524	P67775
P03129	P01106
P04020	P01106
P06788	P01106
Q1M1E0	P01375
Q8UYL3	P01375
P10215	P02545
P10218	P02545
P69616	P02760
P24766	P02776
P03070	O00629
P03070	O43683
P03070	P04637
P03070	P06400
P03070	P06493
P03070	P07305
P03070	P08047
P03070	P09884
P03070	P11387
P03070	P20226
P03070	P20248
P03070	P24941
P03070	P27694
P03070	P28347
P03070	P35568
P03070	P52292
P03070	P68400
P03070	Q00403
P03070	Q09472
P03070	Q92793
P03070	Q969H0
P03070	Q9UKB1
P03070	Q9Y297
P03072	Q00577
P03076	P67775
P03081	P30154
P03081	P67775
P03087	P08047
P03087	P09874
P03087	P52292
P03087	Q14974
P03101	P52292
P03101	Q14974
P03105	Q9GZM7
P03105	Q9HBE1
P03107	P52292
P03107	Q14974
P03107	Q8TAE8
P03107	Q9GZM7
P03107	Q9HBE1
P03114	P63279
P03114	Q15645
P03116	P27694
P03116	P63165
P03116	P63279
P03120	O60885
P03120	P04637
P03120	P17676
P03120	P49715
P03120	Q92547
P03120	Q99966
P03120	Q9Y244
P03121	O60885
P03122	P17676
P03122	P20226
P03122	P21675
P03122	P49715
P03122	P49848
P03122	P55209
P03122	Q00403
P03122	Q13227
P03122	Q16637
P03126	O43166
P03126	P01106
P03126	P04637
P03126	P18887
P03126	P19438
P03126	P23142
P03126	P33993
P03126	P38398
P03126	P49815
P03126	P52292
P03126	Q05086
P03126	Q09472
P03126	Q12959
P03126	Q13158
P03126	Q13227
P03126	Q14160
P03126	Q14257
P03126	Q14653
P03126	Q14974
P03126	Q16611
P03126	Q92973
P03126	Q9UHV2
P03129	O00716
P03129	O96020
P03129	P01100
P03129	P05412
P03129	P06400
P03129	P06493
P03129	P10914
P03129	P14618
P03129	P17275
P03129	P17535
P03129	P20248
P03129	P24941
P03129	P28749
P03129	P30153
P03129	P38398
P03129	P38936
P03129	P62191
P03129	P62851
P03129	P67775
P03129	Q01094
P03129	Q01860
P03129	Q08050
P03129	Q08999
P03129	Q09472
P03129	Q13547
P03129	Q13573
P03129	Q14188
P03129	Q14209
P03129	Q14839
P03129	Q14978
P03129	Q16254
P03129	Q5JSB6
P03129	Q5T4S7
P03129	Q92769
P03129	Q92793
P03129	Q92831
P03129	Q96EY1
P03188	P02751
P03188	P04275
P03188	P07942
P03188	P08670
P03188	P18545
P03188	P28799
P03188	P63010
P03188	Q12933
P03188	Q5JY77
P03188	Q8N2S1
P03188	Q9UBX5
P03189	P25788
P03189	Q9UHV2
P03200	Q9NSC5
P03203	O43707
P03203	P12814
P03203	P25788
P03203	Q15942
P03203	Q9Y371
P03204	P04275
P03204	P25788
P03204	P49908
P03204	Q9UBX5
P03205	P28799
P03206	Q16206
P03206	Q5JY77
P03211	P19784
P03211	P52292
P03211	P52294
P03211	P55209
P03211	P68400
P03211	Q07021
P03211	Q07955
P03211	Q13416
P03211	Q15554
P03211	Q93009
P03211	Q99750
P03211	Q99816
P03211	Q99848
P03211	Q9NRD5
P03212	Q9NSC5
P03215	Q02818
P03215	Q9NSC5
P03219	Q16206
P03219	Q5JY77
P03219	Q96D09
P03219	Q9Y3Q8
P03227	Q15723
P03227	Q9UBX5
P03228	P12814
P03228	P14618
P03228	Q96BY9
P03228	Q9UHV2
P03230	Q15326
P03230	Q15628
P03230	Q9UHF1
P03230	Q9UI14
P03233	O95967
P03233	P12814
P03233	P14618
P03233	P25788
P03233	P61289
P03233	Q12805
P03233	Q16891
P03233	Q96EP0
P03233	Q99816
P03233	Q9H8L6
P03233	Q9NZQ3
P03243	Q9UER7
P03244	Q9UER7
P03254	P20226
P03254	P62826
P03255	P06400
P03255	P17980
P03255	P42224
P03255	P62195
P03255	P62826
P03255	Q09472
P03255	P63244
P03255	Q15326
P03255	Q92793
P03255	Q92830
P03255	Q92831
P03255	Q9Y4A5
P03255	P10826
P03255	P20226
P03255	P21675
P03255	P28749
P03255	P78396
P03255	Q01860
P03255	Q08999
P03255	Q9H204
P03256	P06400
P03259	P10644
P03259	P13861
P03259	P16220
P03259	P18846
P03259	P31323
P03259	Q92793
P03259	P25490
P03259	Q01860
P03259	Q09472
P03259	Q99966
P03265	Q92547
P03301	Q03135
P03407	P06241
P03407	P07948
P03407	P08631
P03407	P12931
P03485	P11142
P03485	P15311
P03496	O00459
P04013	O00754
P04013	Q8TAE8
P04013	Q9GZM7
P04013	Q9HBE1
P04014	P07305
P04015	O60885
P04019	P04637
P04019	P29597
P04019	P33993
P04019	Q05086
P04019	Q09472
P04019	Q13227
P04019	Q16611
P04019	Q9UHV2
P04020	P06400
P04020	P14618
P04020	P30153
P04020	P67775
P04020	Q01094
P04020	Q09472
P04020	Q5T4S7
P04296	O14981
P04296	O60264
P04296	O60506
P04296	O75533
P04296	O95602
P04296	P02545
P04296	P09874
P04296	P12004
P04296	P12268
P04296	P12956
P04296	P13010
P04296	P20585
P04296	P28370
P04296	P35659
P04296	P38398
P04296	P43246
P04296	P49736
P04296	P49959
P04296	P50402
P04296	P51532
P04296	P52701
P04296	P54132
P04296	P55209
P04296	P62136
P04296	P78347
P04296	P78527
P04296	Q09028
P04296	Q12873
P04296	Q13426
P04296	Q14191
P04296	Q14683
P04296	Q15393
P04296	Q86XP3
P04296	Q8TAQ2
P04296	Q92769
P04296	Q92878
P04296	Q92922
P04296	Q93009
P04296	Q969G3
P04296	Q96GM5
P04296	Q9H2P0
P04296	Q9UKL0
P04296	Q9UMS4
P04296	Q9Y265
P04296	Q9Y5B9
P04324	P08631
P04324	Q99683
P04325	P0CG48
P04326	P50750
P04326	P51531
P04326	P53999
P04326	Q09472
P04326	Q12824
P04326	Q8TAQ2
P04326	Q92922
P04489	P29590
P04491	Q9UER7
P04604	P07948
P04604	P08631
P04604	P12931
P03244	P04637
P06463	P04637
P05888	O15524
P05888	P0CG48
O39474	P06239
O39474	P06241
Q85737	P06241
Q9E3E3	P06241
Q9QPN3	P06241
Q8JSK4	P06400
P06422	P17676
P06422	P49715
P06422	P55209
P06422	Q09472
P06428	P18887
P06428	Q13227
P06462	P33993
P06462	Q13227
P06462	Q15942
P06462	Q9UHV2
P06463	O14907
P06463	O14909
P06463	P26045
P06463	P29597
P06463	P33993
P06463	Q09472
P06463	Q12959
P06463	Q13227
P06463	Q14160
P06463	Q16611
P06463	Q96QZ7
P06463	Q9HD26
P06464	P06400
P06464	P38936
P06464	Q01094
P06464	Q5T4S7
P06464	Q96EY1
P06492	Q96G25
P06492	Q9NVC6
P06492	Q9NX70
P24938	P06748
P68951	P06748
P06788	P06400
P06788	P20248
P06788	P24864
P06788	P24941
P06788	P28749
P06788	Q01094
P06789	Q12824
P06790	O60885
P06790	P17676
P06790	P21675
P06790	P49848
P06790	P55209
P06790	Q09472
P06790	Q92831
P06927	Q53X12
P06929	P18887
P06929	Q13227
P06931	P23142
P06931	P49023
P06931	Q05086
P06933	Q05086
P26664	P07900
O39474	P07948
Q85737	P07948
Q9E3E3	P07948
Q9QPN3	P07948
P08393	P22681
P08393	P30281
P08393	P56524
P08393	Q8WUI4
P08393	Q93009
P08393	Q96B97
P08393	Q9UQL6
O39474	P08631
Q85737	P08631
Q9E3E3	P08631
Q9QPN3	P08631
P59595	P09651
P04014	P09884
P10193	P09884
P0C6Z1	P02751
P0C6Z1	P04275
P0C6Z1	P12814
P0C6Z1	P22105
P0C6Z1	P28799
P0C6Z1	Q13077
P0C6Z1	Q8N2S1
P0C6Z3	Q9NSC5
P0C723	O15162
P0C723	O95219
P0C723	P49908
P0C723	Q12805
P0C723	Q12933
P0C723	Q5SRE7
P0C723	Q9HB63
P0C723	Q9UBX5
P0C723	Q9UKK3
P0C723	Q9Y371
P03265	P10144
P04020	P10914
P11207	P52630
P11207	Q16531
P11298	O60885
P03081	P11387
Q85737	P12931
Q9QPN3	P12931
P12977	P22736
P12977	P36578
P13285	Q08380
P13288	P01857
P13288	Q13576
P26663	P14618
Q9WMX2	P14618
P15054	P04049
P15054	Q9NZQ3
P03301	P15151
P03070	P15927
P03265	P15927
P04489	P15927
P17361	O43521
P17361	Q07812
P17383	O60885
P17386	P04637
P17387	P06400
P17387	Q13547
P17387	Q92769
P03070	P17480
Q7LYY4	P17535
P20639	P19525
P03120	P20226
P03129	P20226
P06463	P20226
Q6JGG5	P20226
Q8JSK4	P20226
P20505	P05412
P24933	P20718
P21605	O14933
P21605	Q14444
P03070	P21675
P69728	P21796
P06788	P21980
P07242	P22626
P06463	P23142
P17386	P23142
P24356	Q16611
Q8JSK4	P25490
Q9J0X9	P25963
P26555	P33993
P26664	P42224
P69277	P27986
A0MPS7	P28749
P29882	Q9HCE6
P29882	Q9NRD5
P30119	P62136
P03081	P30153
P06927	P30443
P36313	P62136
P36799	Q12959
P26662	P37231
P06790	P49715
P03116	P49792
P04012	P52292
P17361	P55957
P57083	Q92956
P59595	P63165
P03116	P61956
P03070	P62195
P03259	P62195
P03255	P62333
P03070	P62826
P03129	P62826
O39474	P62993
P04014	P63165
P26662	P67870
P68318	P22626
P68318	P98179
P03129	P68400
P06464	P68400
P06788	P68400
P68451	P55957
P68451	Q07812
P68451	Q13794
P68451	Q16611
P68451	Q92934
P68834	P67775
P69284	Q9BYX4
P69616	O43291
P69700	P01730
P69700	Q9Y297
P36711	P78310
P88961	Q12933
P89079	Q12959
P03120	Q00403
P03070	Q00577
Q01043	Q00534
P68951	Q01105
Q03499	O43291
Q04360	P23497
Q04360	P62995
Q04360	Q15691
P06463	Q05086
P17386	Q05086
P36799	Q05086
Q77E16	Q05086
A0MPS7	Q08999
O12161	Q09472
P03074	Q09472
P03122	Q09472
P06462	Q09472
P04324	Q10567
P03116	Q12824
P04014	Q12824
P03264	Q12857
O57125	Q12959
P03127	Q12959
P04019	Q12959
P06428	Q12959
P06462	Q12959
P06931	Q12959
P17386	Q12959
Q9WH13	Q12959
P21605	Q13283
Q4AE16	Q13309
P03255	Q13363
Q69140	Q13363
P03265	Q13535
P03070	Q13547
P05888	Q13748
P06931	Q14257
P17386	Q14257
P08160	Q14790
A1Z0Q5	Q15223
P03120	Q16637
P04015	Q16637
P06790	Q16637
Q7TDY3	Q16665
Q1HVH9	P01889
Q1HVH9	P04233
Q1HVH9	P04406
Q1HVH9	P04439
Q1HVH9	P15814
Q1HVH9	P28799
Q1HVH9	P39023
Q1HVH9	P68871
Q1HVH9	P80303
Q1HVH9	Q86X95
Q1HVH9	Q8TD31
Q1HVH9	Q9HA82
Q1HVI2	O75094
Q1HVI2	P04275
Q1HVI2	P28799
Q1HVI2	Q99873
Q1HVI2	Q9NSC5
Q4AE16	P19793
Q4ZGA4	Q12959
Q8V1H6	Q66K89
Q777F5	P19838
Q77E16	P26045
Q8AZK7	O00165
Q8AZK7	O15027
Q8AZK7	O15460
Q8AZK7	O43390
Q8AZK7	O43592
Q8AZK7	O60506
Q8AZK7	O60812
Q8AZK7	O75190
Q8AZK7	O75323
Q8AZK7	O75533
Q8AZK7	O75643
Q8AZK7	O75953
Q8AZK7	O76021
Q8AZK7	O76031
Q8AZK7	O95071
Q8AZK7	O95816
Q8AZK7	P00367
Q8AZK7	P04792
Q8AZK7	P05165
Q8AZK7	P05166
Q8AZK7	P06493
Q8AZK7	P07195
Q8AZK7	P07437
Q8AZK7	P07814
Q8AZK7	P08107
Q8AZK7	P08579
Q8AZK7	P08708
Q8AZK7	P09012
Q8AZK7	P09651
Q8AZK7	P0CG48
Q8AZK7	P10809
Q8AZK7	P11021
Q8AZK7	P11142
Q8AZK7	P12236
Q8AZK7	P13010
Q8AZK7	P14868
Q8AZK7	P15880
Q8AZK7	P16402
Q8AZK7	P17844
Q8AZK7	P18124
Q8AZK7	P18621
Q8AZK7	P19338
Q8AZK7	P22626
Q8AZK7	P23246
Q8AZK7	P25685
Q8AZK7	P25788
Q8AZK7	P26373
Q8AZK7	P26599
Q8AZK7	P27635
Q8AZK7	P27708
Q8AZK7	P28072
Q8AZK7	P30050
Q8AZK7	P30837
Q8AZK7	P32969
Q8AZK7	P35268
Q8AZK7	P35998
Q8AZK7	P40938
Q8AZK7	P41252
Q8AZK7	P42704
Q8AZK7	P45378
Q8AZK7	P46781
Q8AZK7	P47897
Q8AZK7	P52272
Q8AZK7	P52907
Q8AZK7	P55060
Q8AZK7	P55735
Q8AZK7	P55884
Q8AZK7	P61247
Q8AZK7	P61978
Q8AZK7	P62241
Q8AZK7	P62249
Q8AZK7	P62266
Q8AZK7	P62269
Q8AZK7	P62277
Q8AZK7	P62316
Q8AZK7	P62424
Q8AZK7	P62753
Q8AZK7	P62807
Q8AZK7	P62829
Q8AZK7	P62899
Q8AZK7	P62917
Q8AZK7	P68363
Q8AZK7	Q00610
Q8AZK7	Q00839
Q8AZK7	Q01105
Q8AZK7	Q04837
Q8AZK7	Q07020
Q8AZK7	Q07666
Q8AZK7	Q07955
Q8AZK7	Q08211
Q8AZK7	Q12906
Q8AZK7	Q13151
Q8AZK7	Q13200
Q8AZK7	Q13435
Q8AZK7	Q13576
Q8AZK7	Q14103
Q8AZK7	Q14257
Q8AZK7	Q14315
Q8AZK7	Q15233
Q8AZK7	Q15293
Q8AZK7	Q15366
Q8AZK7	Q15773
Q8AZK7	Q3ZCQ8
Q8AZK7	Q6P2Q9
Q8AZK7	Q8N1F7
Q8AZK7	Q8NC51
Q8AZK7	Q92522
Q8AZK7	Q92616
Q8AZK7	Q92841
Q8AZK7	Q92878
Q8AZK7	Q99729
Q8AZK7	Q9BPW8
Q8AZK7	Q9BQA1
Q8AZK7	Q9HAV7
Q8AZK7	Q9ULX6
Q8AZK7	Q9Y230
Q8AZK7	Q9Y265
Q8AZK7	Q9Y5V3
Q8BDF8	P25391
Q8JSK4	Q01860
Q8V1H6	Q16531
Q8V1H6	Q5SVS2
Q8V1H6	Q96JM7
Q8V1H6	Q9UHC7
Q8V2D1	Q9Y4K3
P03074	Q92793
P03126	Q92793
P06462	Q92793
O12161	Q92831
P03119	Q92831
P03120	Q92831
P04015	Q92831
P06464	Q92831
P06788	Q92831
P17361	Q92934
P03101	Q92973
P03107	Q92973
P04012	Q92973
P36741	Q92973
P04326	Q92993
P13285	Q96J02
P03126	Q96QZ7
P03127	Q96QZ7
P04019	Q96QZ7
P06428	Q96QZ7
P06462	Q96QZ7
P06931	Q96QZ7
P17386	Q96QZ7
P24766	Q9NRJ3
Q9QNP8	Q12959
P20505	Q9UQF2
Q9WMX2	O00468
Q9WMX2	O00499
Q9WMX2	O00571
Q9WMX2	O14594
Q9WMX2	O14777
Q9WMX2	O14874
Q9WMX2	O15015
Q9WMX2	O15084
Q9WMX2	O15162
Q9WMX2	O15169
Q9WMX2	O15230
Q9WMX2	O15432
Q9WMX2	O15523
Q9WMX2	O43294
Q9WMX2	O43392
Q9WMX2	O43559
Q9WMX2	O43866
Q9WMX2	O43889
Q9WMX2	O60504
Q9WMX2	O60687
Q9WMX2	O60711
Q9WMX2	O75093
Q9WMX2	O75094
Q9WMX2	O75095
Q9WMX2	O75398
Q9WMX2	O75962
Q9WMX2	O94813
Q9WMX2	O94875
Q9WMX2	O94966
Q9WMX2	O95153
Q9WMX2	O95219
Q9WMX2	O95248
Q9WMX2	O95967
Q9WMX2	O96013
Q9WMX2	P00414
Q9WMX2	P02751
Q9WMX2	P02794
Q9WMX2	P04275
Q9WMX2	P04406
Q9WMX2	P05412
Q9WMX2	P05556
Q9WMX2	P07196
Q9WMX2	P07197
Q9WMX2	P07332
Q9WMX2	P07737
Q9WMX2	P07996
Q9WMX2	P08572
Q9WMX2	P08670
Q9WMX2	P10253
Q9WMX2	P10515
Q9WMX2	P10643
Q9WMX2	P12814
Q9WMX2	P13378
Q9WMX2	P13611
Q9WMX2	P14136
Q9WMX2	P14373
Q9WMX2	P14543
Q9WMX2	P17661
Q9WMX2	P20265
Q9WMX2	P20700
Q9WMX2	P20701
Q9WMX2	P21675
Q9WMX2	P22736
Q9WMX2	P23142
Q9WMX2	P24557
Q9WMX2	P27918
Q9WMX2	P28065
Q9WMX2	P28799
Q9WMX2	P29279
Q9WMX2	P31629
Q9WMX2	P32456
Q9WMX2	P34810
Q9WMX2	P35555
Q9WMX2	P35609
Q9WMX2	P36406
Q9WMX2	P37198
Q9WMX2	P40763
Q9WMX2	P41182
Q9WMX2	P41567
Q9WMX2	P46531
Q9WMX2	P52294
Q9WMX2	P53365
Q9WMX2	P53367
Q9WMX2	P53396
Q9WMX2	P55196
Q9WMX2	P55209
Q9WMX2	P55268
Q9WMX2	P55347
Q9WMX2	P56945
Q9WMX2	P57075
Q9WMX2	P60900
Q9WMX2	P61289
Q9WMX2	P61769
Q9WMX2	P61978
Q9WMX2	P62328
Q9WMX2	P62879
Q9WMX2	P67870
Q9WMX2	P68104
Q9WMX2	P68371
Q9WMX2	P82094
Q9WMX2	P98095
Q9WMX2	Q02543
Q9WMX2	Q02818
Q9WMX2	Q03188
Q9WMX2	Q07666
Q9WMX2	Q08379
Q9WMX2	Q12805
Q9WMX2	Q13137
Q9WMX2	Q13164
Q9WMX2	Q13227
Q9WMX2	Q13435
Q9WMX2	Q13625
Q9WMX2	Q14112
Q9WMX2	Q14192
Q9WMX2	Q14591
Q9WMX2	Q14764
Q9WMX2	Q14CM0
Q9WMX2	Q15052
Q9WMX2	Q15126
Q9WMX2	Q15276
Q9WMX2	Q15643
Q9WMX2	Q16548
Q9WMX2	Q16621
Q9WMX2	Q27J81
Q9WMX2	Q2M1P5
Q9WMX2	Q2VP98
Q9WMX2	Q3T8J9
Q9WMX2	Q494V2
Q9WMX2	Q49A26
Q9WMX2	Q58EX7
Q9WMX2	Q58WW2
Q9WMX2	Q5MIZ7
Q9WMX2	Q5T3F8
Q9WMX2	Q5VST9
Q9WMX2	Q5VU43
Q9WMX2	Q5VWN6
Q9WMX2	Q6NUQ1
Q9WMX2	Q6PIW4
Q9WMX2	Q6PKC3
Q9WMX2	Q6UB98
Q9WMX2	Q6ZS17
Q9WMX2	Q75N90
Q9WMX2	Q76N32
Q9WMX2	Q7L4P6
Q9WMX2	Q7Z4I7
Q9WMX2	Q7Z7M0
Q9WMX2	Q86U42
Q9WMX2	Q86U70
Q9WMX2	Q86UC2
Q9WMX2	Q86UE6
Q9WMX2	Q86UT2
Q9WMX2	Q86UW7
Q9WMX2	Q86VK4
Q9WMX2	Q86VW0
Q9WMX2	Q8IUQ4
Q9WMX2	Q8IUX7
Q9WMX2	Q8IX21
Q9WMX2	Q8IXJ9
Q9WMX2	Q8IYH5
Q9WMX2	Q8IZ52
Q9WMX2	Q8N1B4
Q9WMX2	Q8N1W1
Q9WMX2	Q8N2S1
Q9WMX2	Q8N2Y8
Q9WMX2	Q8N3Z6
Q9WMX2	Q8N6Y0
Q9WMX2	Q8N7W2
Q9WMX2	Q8N960
Q9WMX2	Q8NBZ0
Q9WMX2	Q8NF91
Q9WMX2	Q8NFF5
Q9WMX2	Q8TBC4
Q9WMX2	Q8TD31
Q9WMX2	Q8TE76
Q9WMX2	Q8WUF5
Q9WMX2	Q92782
Q9WMX2	Q92832
Q9WMX2	Q92932
Q9WMX2	Q96D15
Q9WMX2	Q96EK7
Q9WMX2	Q96EP0
Q9WMX2	Q96EY1
Q9WMX2	Q96GW7
Q9WMX2	Q96H12
Q9WMX2	Q96HC4
Q9WMX2	Q96JM7
Q9WMX2	Q96M27
Q9WMX2	Q96N67
Q9WMX2	Q96NW7
Q9WMX2	Q96T21
Q9WMX2	Q99435
Q9WMX2	Q99447
Q9WMX2	Q9BQ16
Q9WMX2	Q9BQ52
Q9WMX2	Q9BR76
Q9WMX2	Q9BTY2
Q9WMX2	Q9BV73
Q9WMX2	Q9BWF3
Q9WMX2	Q9BXP5
Q9WMX2	Q9BYW2
Q9WMX2	Q9C099
Q9WMX2	Q9GZN7
Q9WMX2	Q9H0D6
Q9WMX2	Q9H0F6
Q9WMX2	Q9H0Q3
Q9WMX2	Q9H2D6
Q9WMX2	Q9H4I2
Q9WMX2	Q9H7B4
Q9WMX2	Q9H8L6
Q9WMX2	Q9H8S9
Q9WMX2	Q9H9L4
Q9WMX2	Q9HAP2
Q9WMX2	Q9HAU4
Q9WMX2	Q9HBI0
Q9WMX2	Q9HCB6
Q9WMX2	Q9HCM3
Q9WMX2	Q9HCS7
Q9WMX2	Q9HCU4
Q9WMX2	Q9NP73
Q9WMX2	Q9NP80
Q9WMX2	Q9NRA8
Q9WMX2	Q9NRD5
Q9WMX2	Q9NRR5
Q9WMX2	Q9NSC5
Q9WMX2	Q9NUL5
Q9WMX2	Q9NVV9
Q9WMX2	Q9NXP7
Q9WMX2	Q9NY15
Q9WMX2	Q9P0K7
Q9WMX2	Q9P0V9
Q9WMX2	Q9P2D6
Q9WMX2	Q9P2E2
Q9WMX2	Q9P2E9
Q9WMX2	Q9UBD0
Q9WMX2	Q9UBK9
Q9WMX2	Q9UBU8
Q9WMX2	Q9UBW7
Q9WMX2	Q9UBX5
Q9WMX2	Q9UHF1
Q9WMX2	Q9UHL4
Q9WMX2	Q9UHV2
Q9WMX2	Q9UJF2
Q9WMX2	Q9UJX2
Q9WMX2	Q9UKK3
Q9WMX2	Q9ULU8
Q9WMX2	Q9ULW6
Q9WMX2	Q9UMS6
Q9WMX2	Q9UMX0
Q9WMX2	Q9UPU7
Q9WMX2	Q9Y219
Q9WMX2	Q9Y2B5
Q9WMX2	Q9Y2D8
Q9WMX2	Q9Y2K1
Q9WMX2	Q9Y2X9
Q9WMX2	Q9Y5V3
Q9WMX2	Q9Y6N6
P24766	Q9Y258
O09528	Q9Y297
P03255	Q9Y463
P68467	Q9Y4K3
P88961	Q9Y6K9
