# Supplementary material for: Prediction of Interactions between Viral and Host Proteins Using Supervised Machine Learning Methods
Source: PLoS One. 2014 Nov 6;9(11):e112034. doi: 10.1371/journal.pone.0112034 (PMC4223108; doi:10.1371/journal.pone.0112034)
Supplement: Table S3 — Negative interactions dataset used in this study to build optimal model for prediction. The negative interactions dataset used in the study were chosen using random protein pairs which are not found in interacting protein pairs. (XLSX) [file pone.0112034.s012.xlsx]

## Sheet: Sheet1
VirusProtein	HumanProtein
O12161	Q27J81
P06931	O60687
P03081	P14868
P69277	Q9NUL5
Q85737	Q9UKB1
O12161	Q15233
Q04360	O43889
P03254	Q9HCS7
P06927	Q9NRR5
P06463	P49908
P89079	Q9BQ52
Q01043	O95602
P00524	Q7Z4I7
Q01043	P16220
P03114	P78527
Q9WH13	Q494V2
P0C723	P40938
P03211	O75095
Q04360	P61956
Q9E3E3	Q12857
P03206	O14874
Q8V2D1	Q96T21
P68834	Q92830
Q9J0X9	Q14257
P03122	P63010
O92837	P55735
P06463	Q494V2
P36799	Q9GZN7
P24938	Q9Y5V3
Q777F5	P10809
P03206	Q9UHL4
P68467	Q13426
P68619	Q96QZ7
P03227	P33993
P03243	Q96EK7
P68951	Q07020
P11298	O75093
P04012	P07195
P04012	Q58WW2
P03244	Q7L4P6
P03188	P52272
P01110	Q14974
O12161	O15151
P07242	P62316
P03070	Q13164
P15054	P20248
Q03499	Q9HBE1
P03121	Q12805
P68451	Q86UW7
P26555	P14136
P20639	O76021
P03233	Q9Y4K3
P04326	P17275
P03101	Q9P2D6
P36709	P49815
P06422	Q5SVS2
P03212	P35555
P0C6Z1	P22626
P03204	P34810
Q8BDF8	P10515
P04324	Q9H9L4
P03200	P08107
P05952	P10644
P03189	Q9H0D6
P03126	P12268
P13285	P12814
P17387	Q13625
P68951	Q9ULX6
Q04360	Q96BY9
P13288	Q16637
P06927	Q6PIW4
Q9QNP8	P19793
P03206	Q9Y230
P36741	O75190
P68619	Q9UBX5
P03070	P12004
P04015	P20718
P03227	O60504
P04019	P52630
P03215	P35659
P68451	P62266
P03206	P62191
A0MPS7	P11142
P10193	Q8IZ52
P24766	Q96N67
P0C6X7	Q5VWN6
Q77E16	Q9BV73
P03116	O15460
P04324	Q16254
P11207	P62899
P03087	O95071
Q9JG82	P80303
P26555	Q13576
P68467	O60506
Q77E16	Q9Y5B9
P03129	O75190
P03301	P20265
P06929	Q14764
O57125	P28799
P03122	Q3T8J9
P17387	O14733
Q8BDF8	O75953
P59595	P62899
P69700	Q86UE6
P03496	Q9UKB1
P26662	Q86XP3
Q69140	Q9NX70
Q9WH13	Q5T4S7
P0C6X7	Q8N7W2
P24766	O43392
P26662	P49792
P03485	Q9ULU8
P04296	Q92956
P04020	Q13426
P03228	Q92932
P03188	P49959
P04324	O95153
P04014	Q8N1B4
P03129	P62995
P04012	P34810
P69277	Q07955
P07242	P26373
A1Z0Q5	P26599
Q8V2D1	P19525
P03259	P80303
P03200	Q9H0F6
P06422	P17980
P04604	O75962
P04296	P02751
Q7TDY3	P55060
P03407	Q99750
P03087	P00367
P04604	P20700
P06463	Q7Z4I7
P07242	Q9UHV2
Q7TDY3	Q9NSC5
Q9WMX2	P14868
P06788	O00410
P88961	P46531
P04489	P02776
P12977	Q5JSB6
P26662	P08579
P03189	Q9BTY2
P69700	Q8TBC4
P03126	P04275
P57083	O60711
P89079	P19838
P04491	Q00610
Q7TDY3	O00499
P06929	P12268
P69277	P30281
P0C723	Q8TE76
Q69140	Q96GW7
P01110	Q16621
A0MPS7	O00165
P04019	Q92830
P03101	Q14444
P03254	P12236
Q85449	P12268
P03244	Q86VK4
P03244	O00716
P06789	Q86UT2
P03496	O60711
P17383	Q92934
P06428	Q9NP73
P03129	P07948
Q9E3E3	P55884
Q4ZGA4	Q13309
P05888	P27918
P06422	Q86VW0
P06422	P19793
P06492	Q9Y3Q8
P03129	P11387
Q777F5	Q96BY9
Q1HVH9	O96013
Q1HVI2	Q9H9L4
P04014	O15162
Q3HM11	Q99729
Q8BDF8	P04406
O12160	Q13200
P03114	P05166
P36799	P62917
P12977	P30443
P03188	P25963
A7Y3Z3	P68363
P05952	P63279
P68467	Q8TBC4
P03188	O00585
P03264	O96020
Q8V1H6	P63279
P03256	P62249
P12977	Q9UQF2
P20639	P30443
P04014	P32456
P03121	Q9HAV7
Q7TDY3	Q9UKB1
P68619	O43187
Q4AE16	Q6NUQ1
O09528	P16402
P05803	P78527
P03074	P62753
Q03499	Q14112
O09528	P12931
Q6JGG5	P80303
P68619	P29279
P0C723	P12268
P03200	Q8TBC4
Q9E3E3	Q27J81
O39474	Q86VK4
P03107	Q96GW7
Q8BDF8	P04792
P04326	Q92769
P29882	Q5VST9
P68467	P36406
P05952	Q9UKL0
P17387	Q9UKL0
P03087	P68371
P36799	P06241
P11298	P20718
P04019	O15444
P06492	P06241
P03244	O00459
Q1M1E0	Q9UKK3
P26555	P12814
P21605	P62333
P04604	Q5JSB6
P69616	Q07666
P03204	P27635
P05803	P02794
P07242	Q9NXP7
P89079	P62917
P03332	O43683
P03204	Q9Y219
P88961	Q15223
P07242	P17480
P03485	Q07021
P03496	Q14318
P06428	Q8TAQ2
P68619	P25685
P08160	Q08380
Q8JSK4	Q58WW2
Q9JG82	P04792
Q85449	P17661
P0C723	Q9UBD0
P03127	Q9NY15
Q7LYY4	P22681
P06462	Q9BQ16
O12160	P62851
P06428	P14868
P20505	Q5SVS2
Q777F5	P55209
P05888	P07948
P05433	P68363
P03189	Q14653
P59595	Q5MIZ7
Q4AE16	Q5VU43
P03076	P15880
Q4ZGA4	P33993
Q7TDY3	Q96H12
P03087	P68400
P06462	Q5VWN6
P06428	P15151
P68951	Q05086
P0C6X7	Q8IZ52
P26663	P78396
Q1HVH9	O00629
Q8JSK4	P07737
P03244	P10144
P06931	Q92932
P89079	P20248
P03206	P22681
Q1HVH9	P20718
P03121	P62277
P06462	Q96GW7
Q6XGM8	Q2M1P5
P29882	P20701
Q8BDF8	P09884
P03244	O00165
Q9WH13	O43592
P03301	Q02818
P06933	O14981
P03126	Q9UKB1
P03126	P01857
P03122	P62333
Q8BDF8	P51531
P04326	P35268
Q4ZGA4	Q99683
P24766	P01100
P03255	P20265
Q9QPN3	Q9UQF2
P26555	P40938
P17383	Q8N6Y0
P24933	Q8N2Y8
P06422	P01100
P03126	P02794
P03227	O00499
P20639	P07814
P30119	O15460
P06492	P19793
Q6XGM8	P09651
P04326	O95967
P24356	Q6PKC3
P36709	Q07955
P69700	P55060
P04296	O75190
P24938	Q9ULX6
P68318	P13010
P04019	Q58EX7
P04013	P56945
P10215	P49848
Q8V2D1	Q8N3Z6
Q8JL78	Q8IUX7
P68467	P15880
Q8JL78	O75190
Q4ZGA4	P20248
P05433	Q9BYW2
P0C6Z3	P27986
P03244	P07332
O12160	P24864
Q9QNP8	P16402
P06428	Q99873
P03227	Q9NP80
Q3HM11	O75643
Q9JG82	Q00534
P04491	Q07021
P69616	Q5VU43
P36799	P07437
Q9WH13	O75323
P10193	Q07021
P12977	P05412
O12161	O15432
Q9WMX2	Q93009
P04324	Q15293
P0C6Z1	Q13158
Q1M1E0	P06400
P04489	P68871
P04020	Q9NRJ3
P03101	P23142
P03332	Q9UHL4
P04012	Q9HA82
Q1HVH9	P61289
Q4AE16	Q16548
P17383	Q96SB4
P03485	Q96N67
P07242	P07900
P17386	Q12805
P0C723	Q9ULW6
P08160	P11142
P24356	P29590
P05433	Q9UKB1
P03189	Q15643
P03129	P07814
Q77E16	P17661
P04014	P55957
P03256	P01889
P12977	P14618
Q8V2D1	Q92522
P06788	P30837
Q6XGM8	P62879
P24356	Q12857
P03203	P35268
P03189	P62136
P03119	Q8NFF5
Q04360	Q9GZN7
Q8UYL3	O76031
P17383	Q9BQ52
P24933	P09651
P68318	Q2M1P5
P13288	Q9UKB1
Q9QNP8	P02545
P03485	Q16548
P03188	Q8NF91
P30119	P07900
P03189	P62826
P36711	P01106
P24356	Q12906
P68834	Q9UJF2
P03496	Q92830
Q4ZGA4	Q14CM0
Q8JSK4	Q9GZM7
P0C6Z3	P08670
P06931	P53999
P03228	P10253
P06927	Q02543
P03076	O15084
O12161	Q14192
P07242	Q9HCM3
P04019	Q96T21
P06790	Q07020
P03228	P68400
A1Z0Q5	P10914
P03407	Q13200
Q8JL78	O76031
Q9JG82	Q02818
P04015	O60711
P03126	P28065
P04489	Q15643
P03485	P62136
P05433	P07197
P04325	P63165
P57083	Q8N1F7
Q3HM11	Q99873
P03101	P02545
P04014	Q92832
P06422	P27708
P24938	P20226
Q8BDF8	P29597
P03204	P62266
P06462	Q96G25
Q6JGG5	Q9H9L4
P17361	P12931
P03076	P55957
P03107	Q8N3Z6
P06927	P02545
Q1HVH9	P62333
P59595	P32969
P07242	Q9NX70
P03255	Q00534
O09528	P17661
P68467	Q9NRR5
P68318	Q9H9L4
P06790	O95967
P03200	P37198
Q9JG82	Q12824
P69284	P55209
P13288	P27986
P26662	Q9Y4A5
P08393	Q92934
P17387	Q14653
Q9QPN3	Q9Y230
Q9WH13	P43246
P04296	Q8NF91
P69277	P61289
P69700	O60264
P03205	O00571
P03407	P49792
P03219	O60264
P03121	Q9H8S9
Q7TDY3	Q5SRE7
P06462	P30050
P06492	P13861
Q9JG82	P04275
Q1HVH9	O43521
P03243	P29279
Q7LYY4	Q14209
P03332	P14868
P03189	P46781
P36741	Q96D15
P06464	P62333
P03227	P02760
P69284	Q14653
P03259	Q5SRE7
Q777F5	O15304
P08160	P29597
P03189	P68871
P26662	P12814
P03087	Q9UJF2
P13285	P28370
P36709	Q96D15
P10218	Q96SB4
P30119	Q8IXJ9
P04326	O75925
P13288	P62829
P06927	O00585
Q9J0X9	Q9HCM3
Q4ZGA4	Q16637
P03259	P61289
P0C6Z1	Q00839
P03219	Q13625
Q04360	P61769
P03256	P02760
P29882	Q9Y2X9
P06788	Q16637
P03119	P04406
A1Z0Q5	Q15276
P10218	Q96EP0
O12161	P68363
P89079	O75190
P03107	Q9Y2D8
P68951	Q86XP3
Q8UYL3	Q14103
P11207	P31629
P00524	Q12824
P04014	Q86U42
P03244	P25490
A7Y3Z3	Q14192
P68951	P09012
Q1HVI2	P07996
P21605	Q92831
P10193	Q9NY15
P13288	Q15126
P05433	Q8NFF5
P03081	O60870
Q9QPN3	O60563
P06428	Q9NP80
P03189	Q96B97
P04604	Q5VST9
P03127	O43291
P03485	Q9GZN7
P68318	P17661
P05803	O75190
Q03499	Q9BYX4
P08160	P22105
P57083	Q9UJF2
P06929	P25963
P03076	Q09028
P03070	Q53X12
P03243	Q9UKL0
O57125	P07814
P06929	P55347
P04326	Q14103
P03254	Q92878
P11207	Q8IUX7
P03072	O14594
Q8V2D1	P25788
P03215	Q99873
P03205	P08579
P11207	P15151
O12160	O75962
P06789	P30281
P03126	O15524
P03120	P12814
P03264	O15162
O12161	Q53X12
P89079	Q13573
P03119	P62136
P03243	Q15942
P36711	P20248
P03332	Q01094
P03211	O43392
P04014	O75323
P36313	Q9H0F6
P26662	P31629
P04324	Q9UI14
P06929	Q93009
Q69140	Q92993
O57125	Q08379
P06428	P49736
P24356	Q9Y219
P88961	Q5T3F8
P29882	P62269
P69284	Q99873
Q1HVH9	P20226
P36709	P63165
P59595	P52630
P68451	P08572
P15054	P62879
P0C723	Q15643
P11207	Q9HCB6
Q1HVI2	O43592
Q03499	Q13748
Q9WH13	Q09028
P68619	P06241
P06463	P32456
Q9WH13	Q9BYW2
P03233	Q14764
P26664	Q10567
O57125	Q9NP80
P03255	O95153
P03120	Q9UKK3
P03204	Q5VU43
Q8JL78	Q9HAV7
P69277	Q9H2D6
P24356	P35268
P03485	Q3ZCQ8
P03265	P36578
P03301	Q13309
P06789	Q99447
P03076	Q969G3
P11207	P39023
P03203	P47897
Q4ZGA4	P04637
P0C6Z3	P10809
P36711	Q96BY9
P12977	P23497
Q7TDY3	Q9UHC7
P03259	Q9Y5B9
P03189	Q9NRA8
P03215	Q01094
P03265	P20700
P29882	O75398
A7Y3Z3	P24864
Q8BDF8	P62136
P13288	P12004
P03122	P09651
O57125	Q9ULW6
Q1HVH9	Q969H0
P03244	Q15628
P03228	Q9UMX0
P59595	P29279
Q69140	Q14188
Q8V2D1	Q9Y244
P68318	P10643
P36313	Q14653
Q9E3E3	O60812
P06931	Q86VK4
P07242	Q14CM0
P06931	Q9NUL5
P03126	P12236
P03206	P04233
P24356	P49908
Q9WMX2	Q13426
Q8V1H6	Q14653
O39474	Q9NXP7
P00524	P30153
P00524	P30154
Q9QPN3	O00468
Q9WH13	Q02543
P30119	Q13748
P29882	Q9NXP7
P06789	P28370
Q03499	Q15628
P03120	Q10567
P17361	Q07020
P03122	P49815
P03211	P14373
P04325	Q5MIZ7
Q6XGM8	Q9UKK3
O12161	P35998
P68834	P78347
P24938	Q99750
P01110	P04406
P26664	Q99750
P08393	P04637
O57125	P55196
P69616	Q96D15
P24356	Q5SVS2
Q9JG82	O43684
P04491	P80303
P11298	Q969H0
P24933	P01375
P0C6Z1	O96013
P06492	Q07666
P03081	Q99729
P03485	Q99966
P03485	P10826
P03121	Q13200
P06929	P15151
P03087	Q86UW7
Q7TDY3	P11142
P15054	P60900
P05952	Q9BWF3
P03496	Q08999
Q04360	Q16637
P04020	Q12824
P08160	P52907
P12977	Q9GZN7
P11207	O00754
P03264	P68363
P06464	P13861
P03200	P04233
P03114	P67775
Q1M1E0	P63244
P03072	P62829
P03127	Q15276
Q77E16	O95153
Q7TDY3	P61769
P03076	Q9Y2X9
P08393	Q9HAV7
P03087	Q12805
P03244	Q9UBX5
P06789	Q9NP80
P04015	P55060
P26663	P02794
P04296	Q86UW7
Q9QNP8	P31629
P03211	Q13164
P04014	O15460
P03496	P10643
Q777F5	P02776
P03116	Q8IUQ4
P04489	Q13576
P05952	P31629
Q3HM11	Q96BY9
P68951	P35998
P68619	Q8TD31
P04296	Q9Y6N6
P03203	Q96J02
P10186	O00499
P03215	P07814
A0MPS7	Q8NF91
P03332	P62995
P03211	Q9UKB1
P11298	P38936
P06463	P52272
P03211	O14909
P36799	Q86UW7
P03256	Q9P0K7
P03332	Q9Y371
P36711	Q07020
P36741	P62753
P69277	P24557
P03496	Q9UER7
P68467	Q13535
Q7LYY4	P07948
P06927	Q16891
P03215	Q9HAV7
Q8AZK7	Q86VW0
P03081	Q9UKK3
Q777F5	P62195
P36709	Q08211
P06788	Q58WW2
Q6JGG5	P16402
P03189	O75925
P03120	P06239
P17386	Q9UPU7
P03076	P35609
Q777F5	Q13535
P04020	Q15276
P06462	P18887
Q4ZGA4	Q3ZCQ8
P08393	Q96T21
P68467	O75925
Q9JG82	O43294
P03485	O15460
P36711	P67775
P36799	O75398
Q8JSK4	P52907
P03244	Q14839
P04296	Q9BWF3
P03114	P06239
P03233	Q969H0
P06790	Q5VU43
Q8V2D1	P07996
P03496	P12004
Q9J0X9	Q8N960
Q9QNP8	Q92793
P06464	Q13158
P03189	Q8NF91
P69616	P33993
P59595	P51532
P03496	Q02543
Q69140	O15169
P04489	Q92616
P03087	Q07666
P69728	P62424
P03254	Q96QZ7
Q1M1E0	Q13137
P24938	P53999
P89079	Q15628
P08160	Q27J81
P08160	Q9NVC6
P03496	Q86VW0
P06422	P35998
P26555	Q9NY15
P59595	Q6P2Q9
P0C723	Q9H0D6
Q1HVH9	Q14839
Q8UYL3	Q12805
P69284	P25788
P05433	O95248
Q8UYL3	Q86UW7
P03119	Q9P0K7
P0C723	P28072
Q8UYL3	O75643
P59595	Q13573
P24938	P08579
P03072	Q13200
P03107	P62136
P06933	Q13426
P26663	O14909
P03116	Q9BQ52
P17387	Q96JM7
P69728	P24557
Q69140	O76021
P00524	P22681
P03127	Q14978
P03243	Q9P2E2
P03074	Q99816
Q8JL78	P07305
P04491	Q16531
P04296	Q13227
P04491	Q04837
P05433	Q93009
P03259	Q9H204
P03212	P18545
P03101	Q13794
P03188	Q8IYH5
P06931	Q9BQ52
P68619	P55735
P04326	Q9GZN7
P13285	Q8NF91
P04491	P62917
P06463	Q9C099
Q7LYY4	Q99966
P69277	Q5SRE7
P03129	Q07955
P03189	Q02818
P69277	P35555
P59595	P23246
P17386	P62424
P03119	P35998
P03244	Q9NVV9
Q85737	P62753
P36313	O15084
P03081	Q92793
P03205	Q8IXJ9
P0C6Z1	Q10567
P04604	P55347
Q6JGG5	Q5SVS2
P04020	Q9HCE6
P06789	Q53X12
P06464	Q9UKL0
P89079	Q8WUI4
P30119	P04233
P26662	Q9H9L4
P06927	Q96M27
P03087	Q8N1W1
P03129	Q12857
P03101	Q15126
P10215	Q13573
P10215	O43889
P03081	P12004
P36711	P19838
P03119	O00629
P05888	P40938
P0C6Z3	Q49A26
P03122	P12956
A0MPS7	Q9NP80
P36711	P32456
P04014	Q99683
P00524	Q99873
P03074	Q15773
Q9J0X9	Q8NC51
P26662	Q86VK4
P17383	Q96EY1
P11207	Q13547
Q8V2D1	P68400
P03244	P52272
P06462	Q14CM0
P06931	Q02818
P29882	P17535
Q6JGG5	Q15773
P03114	P02751
P06788	P17535
P03076	Q9NRR5
O12160	Q9NVV9
P03107	Q9UBK9
P03215	P05165
Q1HVH9	Q96D15
P10218	Q9UHC7
P01110	Q9UHL4
P68451	Q92831
P06463	P80303
A1Z0Q5	Q9Y463
A0MPS7	P12236
Q1HVH9	Q99435
P08160	Q8N7W2
P68834	P19438
P06790	Q14209
Q9WH13	Q9H0D6
Q1M1E0	Q8NF91
P04013	P56524
P03204	Q8IXJ9
P29882	Q9HCB6
Q8UYL3	Q16891
P17387	Q15126
A1Z0Q5	Q9HB63
P03265	Q5MIZ7
P03087	Q02543
Q6JGG5	P04049
Q01043	Q9BYW2
P24938	Q5VWN6
P0C6X7	P37198
Q85449	Q5VU43
P03200	Q07021
P06929	Q9HB63
P06462	Q9Y2X9
P26663	Q9HCM3
P06492	P55957
P88961	P24557
Q85737	P02545
P04019	Q13625
Q6JGG5	O43521
P0C6Z1	P07332
P03070	Q13416
P03264	O00716
Q8V1H6	Q9C099
O12160	P49023
Q1M1E0	P11021
O39474	O75925
Q6XGM8	Q9UBU8
P03265	Q92841
P03126	P49908
P68467	Q13363
O92837	Q9Y2K1
P04491	Q9NUL5
P36799	P52272
P26664	O94875
A0MPS7	P62328
Q85449	O00585
P03127	P53365
Q8JL78	Q02818
Q9QNP8	Q92616
P68451	P10644
P36711	Q14CM0
P68451	Q13363
P03087	Q9BYW2
P03230	Q86UT2
P03200	Q8N6Y0
P10218	P37198
P04012	Q92616
P0C723	P49023
P03081	Q03188
O92837	P80303
O12160	P08670
P06464	Q6PKC3
P04014	P13611
Q9J0X9	O60870
P06492	Q9UBK9
P03070	P20701
P17387	P62266
P68951	P32969
P04491	P35568
P03212	P27708
P17386	Q9H0Q3
Q3HM11	Q8TAE8
P24933	P62807
P06428	Q12824
P06462	O00499
P10186	P30154
Q77E16	P62241
P03119	P49715
P03212	P01375
P06789	P53367
P03206	Q9NRD5
P03243	O43291
P57083	O75190
P03496	Q96N67
P10186	Q15233
P0C6X7	Q08211
P03496	Q9Y2K1
P03211	O94966
P06933	Q12933
Q9J0X9	P01106
P10215	P52292
Q777F5	Q6UB98
P04326	P01857
P04326	P40938
P03332	P62195
Q9JG82	P0CG48
P03081	Q9NRJ3
P68619	Q13200
P20505	P24864
P06788	Q15723
O12161	Q96HC4
Q04360	P06748
Q9WH13	P34810
P17361	O15162
P03265	P30154
P03254	P17844
Q8JSK4	Q99729
P06790	Q16621
P08393	Q10567
P13285	P08670
Q9WMX2	P01375
P11207	Q6ZS17
P68951	P55957
O92837	Q13451
P69284	Q13164
P03212	O43166
P03407	Q5MIZ7
Q69140	Q96J02
P10186	Q9HCB6
P03070	Q9BQA1
P06464	P11387
Q8BDF8	Q99873
P88961	P04637
P03203	Q9ULX6
P03116	Q8N1F7
P03496	P46531
P20639	P30281
P03215	Q96GM5
P36741	Q00534
Q85737	O43291
P05803	Q93009
Q8V1H6	O15151
P03254	P46531
P03254	Q08211
Q9QPN3	O00754
P13288	P62753
P20639	Q9UKL0
P24938	O75962
Q777F5	P02760
O39474	Q9HAV7
P36711	Q9Y219
P03122	Q96QZ7
P69728	Q53X12
Q1HVH9	O60264
P03116	O14594
P03076	Q8IYH5
P68834	P19525
A0MPS7	P17535
P03205	Q8N1B4
P26663	P78527
P03211	P37231
Q8V2D1	Q9GZN7
P06789	Q14315
P36313	O15379
P11207	Q14974
P04491	Q13283
P03101	P09884
Q9QNP8	P08579
P03301	P26045
P00524	P17535
P03256	Q92922
Q01043	P39023
P06422	Q14257
Q777F5	O14777
Q4AE16	P25391
P05433	Q9ULU8
P03189	Q13435
P36799	P19793
A1Z0Q5	P63010
P03122	Q96SB4
P00524	P08579
P06790	Q8WUI4
P03227	O00165
O57125	Q8N1F7
Q9E3E3	Q12805
Q77E16	Q49A26
A1Z0Q5	Q13283
P36709	Q6ZS17
P03255	Q9UHF1
O57125	P22736
P06422	Q9NP80
P10186	P46531
P11207	Q9BR76
P24938	Q13573
P03233	O95602
P0C6Z1	P20226
P03126	Q14188
P05803	Q15276
P29882	Q9UBK9
Q8JL78	Q9Y219
