# Supplementary material for: Prediction of Interactions between Viral and Host Proteins Using Supervised Machine Learning Methods
Source: PLoS One. 2014 Nov 6;9(11):e112034. doi: 10.1371/journal.pone.0112034 (PMC4223108; doi:10.1371/journal.pone.0112034)
Supplement: Table S4 — Positive interactions dataset used in this study as a positive blind dataset. The positive blind dataset used in the study were obtained from VirusMINT. (XLSX) [file pone.0112034.s013.xlsx]

## Sheet: Sheet1
Virus Protein	Non-Human Protein
P03255	O01914
Q85449	O22544
P24766	O35903
P24766	O55038
P89079	O55164
Q6XGM8	P00514
Q6XGM8	P00515
P03070	P00546
P01110	P52162
P05803	P01647
P03070	P02340
P03070	P13405
P03070	P16627
P03070	P20266
P03070	P52293
P03070	P63017
P03076	P63331
P03076	Q4QQT4
P03076	Q5M824
P03087	P11103
P03122	Q9ESU6
P03126	P49024
P03126	Q6RHR9
P03255	O08769
P03255	O46036
P03255	P14680
P03255	P47825
P03259	O08769
P03332	P27870
P03332	P40142
P03332	P63037
P03332	Q9JKF1
P03332	Q9QZK7
P03485	O18840
P03485	Q6TEQ7
P03485	Q7YQC6
P04296	Q1EG31
P04296	Q2UGH9
P04489	O55164
P04489	Q6RHR9
P05952	Q05962
P06463	O55164
P06463	Q6RHR9
P06463	Q811D0
P06931	P49024
P06931	Q08879
P06931	Q9TS83
P10186	P14739
P24766	P12850
P21605	P62752
P21605	P63166
P26663	P52480
P03122	P29055
P36709	O55164
P36709	Q6RHR9
P68619	P37285
P03070	P45481
P03074	P45481
P68451	O88597
P68451	P62816
P68451	Q4JG03
Q3HM11	P84634
P89079	Q4L1J4
P89079	Q62696
P89079	Q6RHR9
P26662	P97633
P03255	Q20747
P03244	Q60520
P05433	Q61140
Q9JG82	Q61235
P03255	Q63470
Q3HM11	Q71VM4
P03081	Q76MZ3
Q8AZK7	P0A6T5
Q8AZK7	P0A8G6
Q8AZK7	P0A9L3
Q8AZK7	P0ACJ8
Q8AZK7	P12749
Q8AZK7	P15791
Q8AZK7	P15999
Q8AZK7	P61270
Q8AZK7	P62223
Q8AZK7	P79136
Q8AZK7	Q28480
Q8AZK7	Q3MHL3
Q8AZK7	Q3SWX8
Q8AZK7	Q3T0B7
Q8AZK7	Q3T133
Q8AZK7	Q5E971
Q8AZK7	Q5E9A3
Q8AZK7	Q5R1W9
Q8AZK7	Q5R5A1
Q8AZK7	Q5RAG8
Q8AZK7	Q5RBT4
Q8AZK7	Q5REY2
Q8AZK7	Q5XIH7
Q8AZK7	Q6AY23
Q8AZK7	Q6PBC4
Q8AZK7	Q6Q311
Q8AZK7	Q6QMZ8
Q8AZK7	Q7ABI1
Q8AZK7	Q7ZWJ7
Q8AZK7	Q8BP67
Q8AZK7	Q90YQ8
Q8AZK7	Q99020
Q8AZK7	Q9GKX7
Q8AZK7	Q9GKX8
Q8AZK7	Q9JLV1
Q8JL78	B1MTY0
Q9JG82	Q61234
P24766	Q9JIL2
