# Supplementary material for: Prediction of Interactions between Viral and Host Proteins Using Supervised Machine Learning Methods
Source: PLoS One. 2014 Nov 6;9(11):e112034. doi: 10.1371/journal.pone.0112034 (PMC4223108; doi:10.1371/journal.pone.0112034)
Supplement: Table S5 — Negative interactions dataset used in this study as a negative blind dataset. The negative blind dataset used in the study were chosen using random protein pairs which are not found in interacting protein pairs (positive blind dataset). (XLSX) [file pone.0112034.s014.xlsx]

## Sheet: Sheet1
Virus Protein	Other Protein
P36741	P62223
P0C6Z1	Q9QZK7
P05433	Q4QQT4
P03200	Q9TS83
P06463	P15999
P04296	Q61234
P00524	Q811D0
P04020	Q3T0B7
Q1HVI2	Q1EG31
P24356	P63037
P06931	Q5REY2
P13288	Q6TEQ7
P04491	Q2UGH9
P0C6Z1	Q3MHL3
P04491	P62752
P03122	O35903
P03212	O18840
Q6JGG5	Q9GKX8
Q6XGM8	P29055
P03121	Q3T133
P69700	Q3MHL3
P68318	P02340
P07242	P29055
P03081	P01647
P03127	Q4QQT4
P06788	P12749
Q8AZK7	P84634
P69277	P63017
P03332	Q62696
P07242	O55038
P03074	Q3SWX8
P04326	Q4L1J4
P03233	P97633
P04296	P14739
P10215	P14680
P03101	Q90YQ8
Q6JGG5	Q99020
P06788	Q90YQ8
Q04360	Q61140
Q85737	P47825
P69284	O08769
P03126	Q3T133
P69728	P79136
Q7LYY4	P12850
P04013	Q5RAG8
P03228	Q5RAG8
Q03499	Q6AY23
P06789	P0A8G6
P03332	P63166
P20505	Q6PBC4
P17386	Q1EG31
Q8JL78	Q6RHR9
P20639	Q71VM4
P03107	P12850
P10215	Q28480
P03407	Q5REY2
P57083	Q60520
Q8UYL3	Q9GKX8
P03203	Q90YQ8
P03105	Q05962
P04019	P0A8G6
P10215	O55164
P36799	Q1EG31
P24933	Q811D0
P17383	O35903
P03119	Q5R1W9
P68834	Q5RAG8
P11207	Q4L1J4
P03205	P14680
Q9QPN3	Q6RHR9
P03074	Q61234
P04012	Q62696
Q9JG82	P00515
P01110	O22544
P24356	Q5E9A3
P06933	Q6QMZ8
Q8BDF8	P0A6T5
P03116	P49024
P10215	O55164
P01110	Q1EG31
P04325	Q61234
P05803	P15791
P05433	Q3T133
P03244	P0ACJ8
P03188	P63037
P07242	Q4L1J4
P04325	Q63470
P68834	Q61140
P10193	Q61140
P06790	P52162
P36313	Q9JIL2
P03259	B1MTY0
P03254	Q6QMZ8
Q9QPN3	P14739
P03087	P16627
P03227	Q28480
Q01043	P61270
A7Y3Z3	Q5XIH7
Q9QNP8	Q3T133
P24766	Q811D0
P69277	Q28480
P03105	P27870
