# Supplementary material for: Prediction of Interactions between Viral and Host Proteins Using Supervised Machine Learning Methods
Source: PLoS One. 2014 Nov 6;9(11):e112034. doi: 10.1371/journal.pone.0112034 (PMC4223108; doi:10.1371/journal.pone.0112034)
Supplement: Table S6 — All 44 input features. (XLSX) [file pone.0112034.s015.xlsx]

## Sheet: Sheet1
Feature
Domain-domain association score
Interspecies domain
Maximum degree
Average disorder regions
Virus alanine
Virus cysteine
Virus aspartate
Virus glutamate
Virus phenylalanine
Virus glycine
Virus histidine
Virus isoleucine
Virus lysine
Virus leucine
Virus methionine
Virus asparagine
Virus proline
Virus glutamine
Virus arginine
Virus serine
Virus threonine
Virus valine
Virus tryptophan
Virus tyrosine
Host alanine
Host cysteine
Host aspartate
Host glutamate
Host phenylalanine
Host glycine
Host histidine
Host isoleucine
Host lysine
Host leucine
Host methionine
Host asparagine
Host proline
Host glutamine
Host arginine
Host serine
Host threonine
Host valine
Host tryptophan
Host tyrosine
