# Supplementary material for: Prediction of Interactions between Viral and Host Proteins Using Supervised Machine Learning Methods
Source: PLoS One. 2014 Nov 6;9(11):e112034. doi: 10.1371/journal.pone.0112034 (PMC4223108; doi:10.1371/journal.pone.0112034)
Supplement: Table S7 — SVM performance measures based on different subsets of features. Optimal parameters were used for respective subset of features. (XLSX) [file pone.0112034.s016.xlsx]

## Sheet: Sheet1
Several features	Threshold	Sensitivity(%)	Specificity(%)	Accuracy(%)	PPV(%)	MCC
MDDAS with all features	-0.3	63	67	65	66	0.31
MDDAS except disorder regions features	-0.3	62	67	65	65	0.3
MDDAS with best AAC from hypothesis	-0.8	64	70	67	68	0.33
ADDAS with all features	0	60	75	68	71	0.36
ADDAS with four best feature selected from regression for categorical data method	0.4	67	74	71	72	0.44
ADDAS with union of best features selected from CfsSubsetEval attribute evalutor and BestFirst Search Method	-0.1	70	67	68	68	0.37
