# Supplementary material for: Prediction of Interactions between Viral and Host Proteins Using Supervised Machine Learning Methods
Source: PLoS One. 2014 Nov 6;9(11):e112034. doi: 10.1371/journal.pone.0112034 (PMC4223108; doi:10.1371/journal.pone.0112034)
Supplement: Table S8 — Several SVM kernel-wise performance measures (sensitivity and specificity) on different models. Optimal parameters and threshold were used for respective kernel. In Model 1, 1st, 2nd, 3rd and 4th folds were used for training and 5th fold was kept for testing. In Model 2, 1st, 2nd, 3rd and 5th folds were used for training and 4th fold was left out for testing. In Model 3, 1st, 2nd, 4th, 5th folds were used for training and 3rd fold for testing. In Model 4, 1st, 3rd, 4th, 5th folds were used for training and 2nd fold was used for testing. In Model 5, 2nd, 3rd, 4th, 5th folds were used for training and 1st fold was kept aside for testing. (XLSX) [file pone.0112034.s017.xlsx]

## Sheet: Sheet1
Kernel	Model1		Model2		Model3		Model4		Model5
	Sensitivity(%)	Specificity(%)	Sensitivity(%)	Specificity(%)	Sensitivity(%)	Specificity(%)	Sensitivity(%)	Specificity(%)	Sensitivity(%)	Specificity(%)
Linear	42	99	48	99	26	100	43	99	33	99
Polynomial	42	99	48	99	26	100	43	99	30	100
RBF	98	59	95	65	42	84	61	84	40	80
Sigmoid	39	100	35	100	25	100	39	100	23	100
The performance values achieved by different kernels using optimal parameters, which include c = 10, j = 1 for linear kernel (t = 0), d = 1, c = 0.5, j =1 for polynomial kernel (t = 1), g = 1, c = 0.1, j = 2 for RBF kernel (t = 2) and s = 0.000001, r = 0.000001, c = 0, j = 1 for sigmoid kernel (t = 3)
