# Supplementary material for: Prediction of Interactions between Viral and Host Proteins Using Supervised Machine Learning Methods
Source: PLoS One. 2014 Nov 6;9(11):e112034. doi: 10.1371/journal.pone.0112034 (PMC4223108; doi:10.1371/journal.pone.0112034)
Supplement: Table S9 — Different parameters used in Random Forest using WEKA. (XLSX) [file pone.0112034.s018.xlsx]

## Sheet: Sheet1
Random Forest Parameters	Sensitivity	Specificity	Accuracy	PPV	MCC	Area under ROC curve	F1 Score
I = 10, K = 0, S = 1	54.2029	88.599	71.401	81.2731	0.46198	0.75	65.0335
I = 10, K = 0, S = 2	55.6579	89.0821	72.4091	82.2567	0.480835	0.7608	66.3923
I = 10, K = 0, S = 3	54.686	87.8261	71.256	80.5707	0.458337	0.7392	65.1515
I = 10, K = 1, S = 1	54.4928	88.599	71.5459	81.5891	0.465306	0.7574	65.3433
I = 10, K = 1, S = 2	54.3961	89.372	71.8841	82.4254	0.473638	0.7348	65.5397
I = 10, K = 2, S = 1	54.1063	88.599	71.3527	81.2194	0.461265	0.7434	64.9467
I = 100, K = 0, S = 1	53.24	89.93	71.12	81.01	0.463258	0.7532	64.2528
I = 100, K = 0, S = 2	54.1063	88.8889	71.4976	81.4867	0.463958	0.7546	65.032
I = 1000, K = 0, S = 1	53.7198	89.0821	71.401	81.4504	0.462124	0.7502	64.7406
I = 1000, K = 0, S = 2	54.0097	89.0821	71.5459	81.6263	0.465038	0.7482	65.0065
Where I = The number of trees to be generated, K = The number of attributes to be used in random selection, S = The random number seed to be used
