# Supplementary material for: Prediction of Interactions between Viral and Host Proteins Using Supervised Machine Learning Methods
Source: PLoS One. 2014 Nov 6;9(11):e112034. doi: 10.1371/journal.pone.0112034 (PMC4223108; doi:10.1371/journal.pone.0112034)
Supplement: Table S10 — Predicted scores of HBV-human protein-protein association by proposed optimal model. (XLSX) [file pone.0112034.s019.xlsx]

## Sheet: Sheet1
Virus Protein	Human Protein	Prediction Score
P31868	A0A5B9	0.5705
Q81102	A0A5B9	0.5705
P0C688	A0A5B9	0.5705
P0C686	A0A5B9	0.5705
P31868	A0AUZ9	0.498686
Q81102	A0AUZ9	0.315389
P0C688	A0AUZ9	0.305928
P0C686	A0AUZ9	0.354621
P31868	A0AV96	0.5705
Q81102	A0AV96	0.5705
P0C688	A0AV96	0.5705
P0C686	A0AV96	0.5705
P31868	A0AVF1	0.5705
Q81102	A0AVF1	0.5705
P0C688	A0AVF1	0.5705
P0C686	A0AVF1	0.5705
P31868	A0AVI2	0.5705
Q81102	A0AVI2	0.5705
P0C688	A0AVI2	0.5705
P0C686	A0AVI2	0.5705
P31868	A0AVI4	0.130773
Q81102	A0AVI4	-0.204866
P0C688	A0AVI4	-0.230619
P0C686	A0AVI4	0.0442718
P31868	A0AVK6	0.5705
Q81102	A0AVK6	0.5705
P0C688	A0AVK6	0.5705
P0C686	A0AVK6	0.5705
P31868	A0AVT1	0.5705
Q81102	A0AVT1	0.5705
P0C688	A0AVT1	0.5705
P0C686	A0AVT1	0.5705
P31868	A0FGR8	0.5705
Q81102	A0FGR8	0.5705
P0C688	A0FGR8	0.5705
P0C686	A0FGR8	0.5705
P31868	A0FGR9	0.5705
Q81102	A0FGR9	0.5705
P0C688	A0FGR9	0.5705
P0C686	A0FGR9	0.5705
P31868	A0JLT2	0.130773
Q81102	A0JLT2	-0.204866
P0C688	A0JLT2	-0.230619
P0C686	A0JLT2	0.0442718
P31868	A0JNW5	0.572555
Q81102	A0JNW5	0.613319
P0C688	A0JNW5	0.572684
P0C686	A0JNW5	0.823311
P31868	A0M8Q6	0.5705
Q81102	A0M8Q6	0.5705
P0C688	A0M8Q6	0.5705
P0C686	A0M8Q6	0.5705
P31868	A0MZ66	0.130773
Q81102	A0MZ66	-0.204866
P0C688	A0MZ66	-0.230619
P0C686	A0MZ66	0.0442718
P31868	A0PJE2	0.5705
Q81102	A0PJE2	0.5705
P0C688	A0PJE2	0.5705
P0C686	A0PJE2	0.5705
P31868	A0PJK1	0.570974
Q81102	A0PJK1	0.692357
P0C688	A0PJK1	0.588292
P0C686	A0PJK1	0.737169
P31868	A0PJW6	0.130773
Q81102	A0PJW6	-0.204866
P0C688	A0PJW6	-0.230619
P0C686	A0PJW6	0.0442718
P31868	A0PJW8	0.498686
Q81102	A0PJW8	0.315389
P0C688	A0PJW8	0.305928
P0C686	A0PJW8	0.354621
P31868	A0PJX2	0.5705
Q81102	A0PJX2	0.570542
P0C688	A0PJX2	0.570502
P0C686	A0PJX2	0.576442
P31868	A0PJX4	0.571582
Q81102	A0PJX4	0.781167
P0C688	A0PJX4	0.606881
P0C686	A0PJX4	0.760579
P31868	A0PJY2	0.5705
Q81102	A0PJY2	0.5705
P0C688	A0PJY2	0.5705
P0C686	A0PJY2	0.5705
P31868	A0PJZ0	0.5705
Q81102	A0PJZ0	0.5705
P0C688	A0PJZ0	0.5705
P0C686	A0PJZ0	0.5705
P31868	A0PJZ3	0.5705
Q81102	A0PJZ3	0.570542
P0C688	A0PJZ3	0.570502
P0C686	A0PJZ3	0.576442
P31868	A0PK00	0.627893
Q81102	A0PK00	0.658229
P0C688	A0PK00	0.633585
P0C686	A0PK00	0.555505
P31868	A0ZSE6	0.590003
Q81102	A0ZSE6	0.628612
P0C688	A0ZSE6	0.590827
P0C686	A0ZSE6	0.720886
P31868	A1A4S6	0.5705
Q81102	A1A4S6	0.5705
P0C688	A1A4S6	0.5705
P0C686	A1A4S6	0.5705
P31868	A1A4Y4	0.5705
Q81102	A1A4Y4	0.5705
P0C688	A1A4Y4	0.5705
P0C686	A1A4Y4	0.5705
P31868	A1A519	0.5705
Q81102	A1A519	0.5705
P0C688	A1A519	0.5705
P0C686	A1A519	0.5705
P31868	A1A580	0.5705
Q81102	A1A580	0.571357
P0C688	A1A580	0.570544
P0C686	A1A580	0.579271
P31868	A1A5B4	0.570569
Q81102	A1A5B4	0.583287
P0C688	A1A5B4	0.572501
P0C686	A1A5B4	0.591918
P31868	A1E959	0.130773
Q81102	A1E959	-0.204866
P0C688	A1E959	-0.230619
P0C686	A1E959	0.0442718
P31868	A1IGU5	0.5705
Q81102	A1IGU5	0.5705
P0C688	A1IGU5	0.5705
P0C686	A1IGU5	0.5705
P31868	A1KZ92	0.5705
Q81102	A1KZ92	0.5705
P0C688	A1KZ92	0.5705
P0C686	A1KZ92	0.5705
P31868	A1L020	0.5705
Q81102	A1L020	0.5705
P0C688	A1L020	0.5705
P0C686	A1L020	0.5705
P31868	A1L0T0	0.570968
Q81102	A1L0T0	0.593412
P0C688	A1L0T0	0.571635
P0C686	A1L0T0	0.860572
P31868	A1L162	0.130773
Q81102	A1L162	-0.204866
P0C688	A1L162	-0.230619
P0C686	A1L162	0.0442718
P31868	A1L167	0.5705
Q81102	A1L167	0.5705
P0C688	A1L167	0.5705
P0C686	A1L167	0.5705
P31868	A1L390	0.5705
Q81102	A1L390	0.5705
P0C688	A1L390	0.5705
P0C686	A1L390	0.5705
P31868	A1L3X0	0.570733
Q81102	A1L3X0	0.639413
P0C688	A1L3X0	0.579628
P0C686	A1L3X0	0.726922
P31868	A1L4H1	0.5705
Q81102	A1L4H1	0.5705
P0C688	A1L4H1	0.5705
P0C686	A1L4H1	0.5705
P31868	A1L4K1	0.5705
Q81102	A1L4K1	0.5705
P0C688	A1L4K1	0.5705
P0C686	A1L4K1	0.5705
P31868	A1L4L8	0.608817
Q81102	A1L4L8	0.64125
P0C688	A1L4L8	0.65675
P0C686	A1L4L8	0.653185
P31868	A1X283	0.5705
Q81102	A1X283	0.5705
P0C688	A1X283	0.5705
P0C686	A1X283	0.5705
P31868	A1XBS5	0.627893
Q81102	A1XBS5	0.658229
P0C688	A1XBS5	0.633585
P0C686	A1XBS5	0.555505
P31868	A1YPR0	0.5705
Q81102	A1YPR0	0.5705
P0C688	A1YPR0	0.5705
P0C686	A1YPR0	0.5705
P31868	A1Z1Q3	0.5705
Q81102	A1Z1Q3	0.5705
P0C688	A1Z1Q3	0.5705
P0C686	A1Z1Q3	0.5705
P31868	A2A288	0.5705
Q81102	A2A288	0.5705
P0C688	A2A288	0.5705
P0C686	A2A288	0.5705
P31868	A2A2Y4	0.5705
Q81102	A2A2Y4	0.5705
P0C688	A2A2Y4	0.5705
P0C686	A2A2Y4	0.5705
P31868	A2A2Z9	0.5705
Q81102	A2A2Z9	0.5705
P0C688	A2A2Z9	0.5705
P0C686	A2A2Z9	0.5705
P31868	A2A3K4	0.5705
Q81102	A2A3K4	0.5705
P0C688	A2A3K4	0.5705
P0C686	A2A3K4	0.5705
P31868	A2A3L6	0.5705
Q81102	A2A3L6	0.5705
P0C688	A2A3L6	0.5705
P0C686	A2A3L6	0.5705
P31868	A2A3N6	0.5705
Q81102	A2A3N6	0.5705
P0C688	A2A3N6	0.5705
P0C686	A2A3N6	0.5705
P31868	A2BFH1	0.5705
Q81102	A2BFH1	0.5705
P0C688	A2BFH1	0.5705
P0C686	A2BFH1	0.5705
P31868	A2PYH4	0.5705
Q81102	A2PYH4	0.5705
P0C688	A2PYH4	0.5705
P0C686	A2PYH4	0.5705
P31868	A2RRD8	0.5705
Q81102	A2RRD8	0.5705
P0C688	A2RRD8	0.5705
P0C686	A2RRD8	0.5705
P31868	A2RRH5	0.5705
Q81102	A2RRH5	0.5705
P0C688	A2RRH5	0.5705
P0C686	A2RRH5	0.5705
P31868	A2RRP1	0.5705
Q81102	A2RRP1	0.5705
P0C688	A2RRP1	0.5705
P0C686	A2RRP1	0.5705
P31868	A2RTX5	0.5705
Q81102	A2RTX5	0.5705
P0C688	A2RTX5	0.5705
P0C686	A2RTX5	0.5705
P31868	A2RTY3	0.5705
Q81102	A2RTY3	0.5705
P0C688	A2RTY3	0.5705
P0C686	A2RTY3	0.5705
P31868	A2RU14	0.130773
Q81102	A2RU14	-0.204866
P0C688	A2RU14	-0.230619
P0C686	A2RU14	0.0442718
P31868	A2RU30	0.130773
Q81102	A2RU30	-0.204866
P0C688	A2RU30	-0.230619
P0C686	A2RU30	0.0442718
P31868	A2RU49	0.5705
Q81102	A2RU49	0.5705
P0C688	A2RU49	0.5705
P0C686	A2RU49	0.5705
P31868	A2RU54	0.5705
Q81102	A2RU54	0.5705
P0C688	A2RU54	0.5705
P0C686	A2RU54	0.5705
P31868	A2RU67	0.5705
Q81102	A2RU67	0.570505
P0C688	A2RU67	0.5705
P0C686	A2RU67	0.575909
P31868	A2RUC4	0.5705
Q81102	A2RUC4	0.5705
P0C688	A2RUC4	0.5705
P0C686	A2RUC4	0.5705
P31868	A2RUH7	0.5705
Q81102	A2RUH7	0.5705
P0C688	A2RUH7	0.5705
P0C686	A2RUH7	0.5705
P31868	A2RUR9	0.572555
Q81102	A2RUR9	0.613319
P0C688	A2RUR9	0.572684
P0C686	A2RUR9	0.823311
P31868	A2RUS2	0.5705
Q81102	A2RUS2	0.5705
P0C688	A2RUS2	0.5705
P0C686	A2RUS2	0.5705
P31868	A2RUU4	0.590003
Q81102	A2RUU4	0.628612
P0C688	A2RUU4	0.590827
P0C686	A2RUU4	0.720886
P31868	A2VCK2	0.570501
Q81102	A2VCK2	0.5737
P0C688	A2VCK2	0.570679
P0C686	A2VCK2	0.580505
P31868	A2VDF0	0.130773
Q81102	A2VDF0	-0.204866
P0C688	A2VDF0	-0.230619
P0C686	A2VDF0	0.0442718
P31868	A2VDJ0	0.498686
Q81102	A2VDJ0	0.315389
P0C688	A2VDJ0	0.305928
P0C686	A2VDJ0	0.354621
P31868	A2VEC9	0.5705
Q81102	A2VEC9	0.5705
P0C688	A2VEC9	0.5705
P0C686	A2VEC9	0.5705
P31868	A3KFT3	0.5705
Q81102	A3KFT3	0.5705
P0C688	A3KFT3	0.5705
P0C686	A3KFT3	0.5705
P31868	A3KMH1	0.5705
Q81102	A3KMH1	0.5705
P0C688	A3KMH1	0.5705
P0C686	A3KMH1	0.5705
P31868	A3KN83	0.5705
Q81102	A3KN83	0.5705
P0C688	A3KN83	0.5705
P0C686	A3KN83	0.5705
P31868	A4D0S4	0.5705
Q81102	A4D0S4	0.5705
P0C688	A4D0S4	0.5705
P0C686	A4D0S4	0.5705
P31868	A4D0V7	0.602848
Q81102	A4D0V7	0.625798
P0C688	A4D0V7	0.622989
P0C686	A4D0V7	0.687362
P31868	A4D126	0.498686
Q81102	A4D126	0.315389
P0C688	A4D126	0.305928
P0C686	A4D126	0.354621
P31868	A4D161	0.130773
Q81102	A4D161	-0.204866
P0C688	A4D161	-0.230619
P0C686	A4D161	0.0442718
P31868	A4D1B5	0.130773
Q81102	A4D1B5	-0.204866
P0C688	A4D1B5	-0.230619
P0C686	A4D1B5	0.0442718
P31868	A4D1E1	0.5705
Q81102	A4D1E1	0.5705
P0C688	A4D1E1	0.5705
P0C686	A4D1E1	0.5705
P31868	A4D1E9	0.5705
Q81102	A4D1E9	0.5705
P0C688	A4D1E9	0.5705
P0C686	A4D1E9	0.5705
P31868	A4D1F6	0.5705
Q81102	A4D1F6	0.5705
P0C688	A4D1F6	0.5705
P0C686	A4D1F6	0.5705
P31868	A4D1P6	0.5705
Q81102	A4D1P6	0.5705
P0C688	A4D1P6	0.5705
P0C686	A4D1P6	0.5705
P31868	A4D1S0	0.5705
Q81102	A4D1S0	0.5705
P0C688	A4D1S0	0.5705
P0C686	A4D1S0	0.5705
P31868	A4D1S5	0.5705
Q81102	A4D1S5	0.5705
P0C688	A4D1S5	0.5705
P0C686	A4D1S5	0.5705
P31868	A4D1U4	0.498686
Q81102	A4D1U4	0.315389
P0C688	A4D1U4	0.305928
P0C686	A4D1U4	0.354621
P31868	A4D1Z8	0.5705
Q81102	A4D1Z8	0.5705
P0C688	A4D1Z8	0.5705
P0C686	A4D1Z8	0.5705
P31868	A4D256	0.5705
Q81102	A4D256	0.5705
P0C688	A4D256	0.5705
P0C686	A4D256	0.5705
P31868	A4D2B0	0.5705
Q81102	A4D2B0	0.5705
P0C688	A4D2B0	0.5705
P0C686	A4D2B0	0.5705
P31868	A4D2B8	0.5705
Q81102	A4D2B8	0.5705
P0C688	A4D2B8	0.5705
P0C686	A4D2B8	0.5705
P31868	A4D2G3	0.5705
Q81102	A4D2G3	0.5705
P0C688	A4D2G3	0.5705
P0C686	A4D2G3	0.5705
P31868	A4D2P6	0.5705
Q81102	A4D2P6	0.5705
P0C688	A4D2P6	0.5705
P0C686	A4D2P6	0.5705
P31868	A4FU01	0.5705
Q81102	A4FU01	0.573176
P0C688	A4FU01	0.570639
P0C686	A4FU01	0.579587
P31868	A4FU49	0.5705
Q81102	A4FU49	0.5705
P0C688	A4FU49	0.5705
P0C686	A4FU49	0.5705
P31868	A4FU69	0.5705
Q81102	A4FU69	0.5705
P0C688	A4FU69	0.5705
P0C686	A4FU69	0.5705
P31868	A4GXA9	0.570637
Q81102	A4GXA9	0.583112
P0C688	A4GXA9	0.571334
P0C686	A4GXA9	0.826708
P31868	A4QPB2	0.5705
Q81102	A4QPB2	0.5705
P0C688	A4QPB2	0.5705
P0C686	A4QPB2	0.5705
P31868	A4QPH2	0.5705
Q81102	A4QPH2	0.5705
P0C688	A4QPH2	0.5705
P0C686	A4QPH2	0.5705
P31868	A4UGR9	0.498686
Q81102	A4UGR9	0.315389
P0C688	A4UGR9	0.305928
P0C686	A4UGR9	0.354621
P31868	A5A3E0	0.5705
Q81102	A5A3E0	0.5705
P0C688	A5A3E0	0.5705
P0C686	A5A3E0	0.5705
P31868	A5D6W6	0.498686
Q81102	A5D6W6	0.315389
P0C688	A5D6W6	0.305928
P0C686	A5D6W6	0.354621
P31868	A5D8T8	0.5705
Q81102	A5D8T8	0.5705
P0C688	A5D8T8	0.5705
P0C686	A5D8T8	0.5705
P31868	A5D8V6	0.608817
Q81102	A5D8V6	0.64125
P0C688	A5D8V6	0.65675
P0C686	A5D8V6	0.653185
P31868	A5D8W1	0.5705
Q81102	A5D8W1	0.5705
P0C688	A5D8W1	0.5705
P0C686	A5D8W1	0.5705
P31868	A5LHX3	0.5705
Q81102	A5LHX3	0.5705
P0C688	A5LHX3	0.5705
P0C686	A5LHX3	0.570501
P31868	A5PKW4	0.5705
Q81102	A5PKW4	0.5705
P0C688	A5PKW4	0.5705
P0C686	A5PKW4	0.5705
P31868	A5PLK6	0.5705
Q81102	A5PLK6	0.5705
P0C688	A5PLK6	0.5705
P0C686	A5PLK6	0.5705
P31868	A5PLL1	0.5705
Q81102	A5PLL1	0.5705
P0C688	A5PLL1	0.5705
P0C686	A5PLL1	0.5705
P31868	A5PLL7	0.130773
Q81102	A5PLL7	-0.204866
P0C688	A5PLL7	-0.230619
P0C686	A5PLL7	0.0442718
P31868	A5PLN7	0.498686
Q81102	A5PLN7	0.315389
P0C688	A5PLN7	0.305928
P0C686	A5PLN7	0.354621
P31868	A5PLN9	0.130773
Q81102	A5PLN9	-0.204866
P0C688	A5PLN9	-0.230619
P0C686	A5PLN9	0.0442718
P31868	A5X5Y0	0.5705
Q81102	A5X5Y0	0.5705
P0C688	A5X5Y0	0.5705
P0C686	A5X5Y0	0.5705
P31868	A5YKK6	0.498686
Q81102	A5YKK6	0.315389
P0C688	A5YKK6	0.305928
P0C686	A5YKK6	0.354621
P31868	A5YM72	0.5705
Q81102	A5YM72	0.570502
P0C688	A5YM72	0.5705
P0C686	A5YM72	0.572881
P31868	A6BM72	0.5705
Q81102	A6BM72	0.5705
P0C688	A6BM72	0.5705
P0C686	A6BM72	0.5705
P31868	A6H8M9	0.5705
Q81102	A6H8M9	0.5705
P0C688	A6H8M9	0.5705
P0C686	A6H8M9	0.5705
P31868	A6H8Y1	0.5705
Q81102	A6H8Y1	0.5705
P0C688	A6H8Y1	0.5705
P0C686	A6H8Y1	0.5705
P31868	A6NC05	0.5705
Q81102	A6NC05	0.5705
P0C688	A6NC05	0.5705
P0C686	A6NC05	0.5705
P31868	A6NC42	0.5705
Q81102	A6NC42	0.5705
P0C688	A6NC42	0.5705
P0C686	A6NC42	0.5705
P31868	A6NC51	0.590003
Q81102	A6NC51	0.628612
P0C688	A6NC51	0.590827
P0C686	A6NC51	0.720886
P31868	A6NC57	0.5705
Q81102	A6NC57	0.5705
P0C688	A6NC57	0.5705
P0C686	A6NC57	0.5705
P31868	A6NC86	0.5705
Q81102	A6NC86	0.57349
P0C688	A6NC86	0.570655
P0C686	A6NC86	0.579822
P31868	A6NC97	0.608817
Q81102	A6NC97	0.64125
P0C688	A6NC97	0.65675
P0C686	A6NC97	0.653185
P31868	A6NC98	0.570637
Q81102	A6NC98	0.583112
P0C688	A6NC98	0.571334
P0C686	A6NC98	0.826708
P31868	A6NCC3	0.5705
Q81102	A6NCC3	0.570542
P0C688	A6NCC3	0.570502
P0C686	A6NCC3	0.576442
P31868	A6NCD1	0.5705
Q81102	A6NCD1	0.5705
P0C688	A6NCD1	0.5705
P0C686	A6NCD1	0.5705
P31868	A6NCF5	0.5705
Q81102	A6NCF5	0.5705
P0C688	A6NCF5	0.5705
P0C686	A6NCF5	0.5705
P31868	A6NCF6	0.5705
Q81102	A6NCF6	0.570504
P0C688	A6NCF6	0.5705
P0C686	A6NCF6	0.57452
P31868	A6NCI4	0.5705
Q81102	A6NCI4	0.5705
P0C688	A6NCI4	0.5705
P0C686	A6NCI4	0.5705
P31868	A6NCK2	0.5705
Q81102	A6NCK2	0.5705
P0C688	A6NCK2	0.5705
P0C686	A6NCK2	0.5705
P31868	A6NCL7	0.5705
Q81102	A6NCL7	0.5705
P0C688	A6NCL7	0.5705
P0C686	A6NCL7	0.5705
P31868	A6NCM1	0.5705
Q81102	A6NCM1	0.5705
P0C688	A6NCM1	0.5705
P0C686	A6NCM1	0.5705
P31868	A6NCN2	0.5705
Q81102	A6NCN2	0.5705
P0C688	A6NCN2	0.5705
P0C686	A6NCN2	0.5705
P31868	A6NCQ9	0.5705
Q81102	A6NCQ9	0.5705
P0C688	A6NCQ9	0.5705
P0C686	A6NCQ9	0.5705
P31868	A6NCS4	0.5705
Q81102	A6NCS4	0.5705
P0C688	A6NCS4	0.5705
P0C686	A6NCS4	0.5705
P31868	A6NCV1	0.5705
Q81102	A6NCV1	0.5705
P0C688	A6NCV1	0.5705
P0C686	A6NCV1	0.5705
P31868	A6NCW0	0.5705
Q81102	A6NCW0	0.5705
P0C688	A6NCW0	0.5705
P0C686	A6NCW0	0.5705
P31868	A6NCW7	0.5705
Q81102	A6NCW7	0.5705
P0C688	A6NCW7	0.5705
P0C686	A6NCW7	0.5705
P31868	A6ND36	0.571582
Q81102	A6ND36	0.781167
P0C688	A6ND36	0.606881
P0C686	A6ND36	0.760579
P31868	A6ND48	0.5705
Q81102	A6ND48	0.5705
P0C688	A6ND48	0.5705
P0C686	A6ND48	0.5705
P31868	A6ND91	0.5705
Q81102	A6ND91	0.5705
P0C688	A6ND91	0.5705
P0C686	A6ND91	0.5705
P31868	A6NDA9	0.5705
Q81102	A6NDA9	0.5705
P0C688	A6NDA9	0.5705
P0C686	A6NDA9	0.5705
P31868	A6NDB9	0.130773
Q81102	A6NDB9	-0.204866
P0C688	A6NDB9	-0.230619
P0C686	A6NDB9	0.0442718
P31868	A6NDD5	0.5705
Q81102	A6NDD5	0.5705
P0C688	A6NDD5	0.5705
P0C686	A6NDD5	0.5705
P31868	A6NDE4	0.5705
Q81102	A6NDE4	0.5705
P0C688	A6NDE4	0.5705
P0C686	A6NDE4	0.5705
P31868	A6NDG6	0.5705
Q81102	A6NDG6	0.5705
P0C688	A6NDG6	0.5705
P0C686	A6NDG6	0.5705
P31868	A6NDH6	0.5705
Q81102	A6NDH6	0.5705
P0C688	A6NDH6	0.5705
P0C686	A6NDH6	0.5705
P31868	A6NDI0	0.5705
Q81102	A6NDI0	0.5705
P0C688	A6NDI0	0.5705
P0C686	A6NDI0	0.5705
P31868	A6NDJ8	0.5705
Q81102	A6NDJ8	0.5705
P0C688	A6NDJ8	0.5705
P0C686	A6NDJ8	0.5705
P31868	A6NDL7	0.5705
Q81102	A6NDL7	0.570542
P0C688	A6NDL7	0.570502
P0C686	A6NDL7	0.576442
P31868	A6NDL8	0.5705
Q81102	A6NDL8	0.5705
P0C688	A6NDL8	0.5705
P0C686	A6NDL8	0.5705
P31868	A6NDN8	0.5705
Q81102	A6NDN8	0.5705
P0C688	A6NDN8	0.5705
P0C686	A6NDN8	0.5705
P31868	A6NDP7	0.5705
Q81102	A6NDP7	0.5705
P0C688	A6NDP7	0.5705
P0C686	A6NDP7	0.5705
P31868	A6NDQ2	0.5705
Q81102	A6NDQ2	0.5705
P0C688	A6NDQ2	0.5705
P0C686	A6NDQ2	0.5705
P31868	A6NDR6	0.5705
Q81102	A6NDR6	0.5705
P0C688	A6NDR6	0.5705
P0C686	A6NDR6	0.5705
P31868	A6NDS4	0.5705
Q81102	A6NDS4	0.5705
P0C688	A6NDS4	0.5705
P0C686	A6NDS4	0.5705
P31868	A6NDV4	0.5705
Q81102	A6NDV4	0.5705
P0C688	A6NDV4	0.5705
P0C686	A6NDV4	0.5705
P31868	A6NDX5	0.5705
Q81102	A6NDX5	0.5705
P0C688	A6NDX5	0.5705
P0C686	A6NDX5	0.5705
P31868	A6NDY0	0.5705
Q81102	A6NDY0	0.5705
P0C688	A6NDY0	0.5705
P0C686	A6NDY0	0.5705
P31868	A6NDY2	0.5705
Q81102	A6NDY2	0.5705
P0C688	A6NDY2	0.5705
P0C686	A6NDY2	0.5705
P31868	A6NDZ8	0.571582
Q81102	A6NDZ8	0.781167
P0C688	A6NDZ8	0.606881
P0C686	A6NDZ8	0.760579
P31868	A6NE02	0.5705
Q81102	A6NE02	0.5705
P0C688	A6NE02	0.5705
P0C686	A6NE02	0.5705
P31868	A6NE21	0.5705
Q81102	A6NE21	0.5705
P0C688	A6NE21	0.5705
P0C686	A6NE21	0.5705
P31868	A6NE52	0.5705
Q81102	A6NE52	0.5705
P0C688	A6NE52	0.5705
P0C686	A6NE52	0.5705
P31868	A6NE82	0.571582
Q81102	A6NE82	0.781167
P0C688	A6NE82	0.606881
P0C686	A6NE82	0.760579
P31868	A6NEC2	0.5705
Q81102	A6NEC2	0.572107
P0C688	A6NEC2	0.570583
P0C686	A6NEC2	0.579888
P31868	A6NED2	0.5705
Q81102	A6NED2	0.5705
P0C688	A6NED2	0.5705
P0C686	A6NED2	0.5705
P31868	A6NEF3	0.570733
Q81102	A6NEF3	0.639413
P0C688	A6NEF3	0.579628
P0C686	A6NEF3	0.726922
P31868	A6NEJ1	0.5705
Q81102	A6NEJ1	0.5705
P0C688	A6NEJ1	0.5705
P0C686	A6NEJ1	0.5705
P31868	A6NEK1	0.5705
Q81102	A6NEK1	0.5705
P0C688	A6NEK1	0.5705
P0C686	A6NEK1	0.5705
P31868	A6NEL2	0.5705
Q81102	A6NEL2	0.5705
P0C688	A6NEL2	0.5705
P0C686	A6NEL2	0.5705
P31868	A6NEM1	0.570733
Q81102	A6NEM1	0.639413
P0C688	A6NEM1	0.579628
P0C686	A6NEM1	0.726922
P31868	A6NEQ0	0.5705
Q81102	A6NEQ0	0.5705
P0C688	A6NEQ0	0.5705
P0C686	A6NEQ0	0.5705
P31868	A6NER0	0.5705
Q81102	A6NER0	0.5705
P0C688	A6NER0	0.5705
P0C686	A6NER0	0.5705
P31868	A6NES4	0.5705
Q81102	A6NES4	0.5705
P0C688	A6NES4	0.5705
P0C686	A6NES4	0.5705
P31868	A6NET4	0.5705
Q81102	A6NET4	0.5705
P0C688	A6NET4	0.5705
P0C686	A6NET4	0.5705
P31868	A6NEV1	0.627893
Q81102	A6NEV1	0.658229
P0C688	A6NEV1	0.633585
P0C686	A6NEV1	0.555505
P31868	A6NEW6	0.5705
Q81102	A6NEW6	0.5705
P0C688	A6NEW6	0.5705
P0C686	A6NEW6	0.5705
P31868	A6NEY3	0.570733
Q81102	A6NEY3	0.639413
P0C688	A6NEY3	0.579628
P0C686	A6NEY3	0.726922
P31868	A6NEY8	0.5705
Q81102	A6NEY8	0.5705
P0C688	A6NEY8	0.5705
P0C686	A6NEY8	0.570538
P31868	A6NF01	0.570637
Q81102	A6NF01	0.583112
P0C688	A6NF01	0.571334
P0C686	A6NF01	0.826708
P31868	A6NF83	0.498686
Q81102	A6NF83	0.315389
P0C688	A6NF83	0.305928
P0C686	A6NF83	0.354621
P31868	A6NF89	0.5705
Q81102	A6NF89	0.5705
P0C688	A6NF89	0.5705
P0C686	A6NF89	0.5705
P31868	A6NFA1	0.590003
Q81102	A6NFA1	0.628612
P0C688	A6NFA1	0.590827
P0C686	A6NFA1	0.720886
P31868	A6NFC5	0.5705
Q81102	A6NFC5	0.5705
P0C688	A6NFC5	0.5705
P0C686	A6NFC5	0.5705
P31868	A6NFC9	0.5705
Q81102	A6NFC9	0.5705
P0C688	A6NFC9	0.5705
P0C686	A6NFC9	0.5705
P31868	A6NFD8	0.5705
Q81102	A6NFD8	0.5705
P0C688	A6NFD8	0.5705
P0C686	A6NFD8	0.5705
P31868	A6NFE3	0.5705
Q81102	A6NFE3	0.5705
P0C688	A6NFE3	0.5705
P0C686	A6NFE3	0.5705
P31868	A6NFF2	0.5705
Q81102	A6NFF2	0.570504
P0C688	A6NFF2	0.5705
P0C686	A6NFF2	0.57452
P31868	A6NFH5	0.5705
Q81102	A6NFH5	0.5705
P0C688	A6NFH5	0.5705
P0C686	A6NFH5	0.5705
P31868	A6NFI3	0.5705
Q81102	A6NFI3	0.5705
P0C688	A6NFI3	0.5705
P0C686	A6NFI3	0.5705
P31868	A6NFL8	0.570733
Q81102	A6NFL8	0.639413
P0C688	A6NFL8	0.579628
P0C686	A6NFL8	0.726922
P31868	A6NFN3	0.5705
Q81102	A6NFN3	0.5705
P0C688	A6NFN3	0.5705
P0C686	A6NFN3	0.5705
P31868	A6NFN9	0.5705
Q81102	A6NFN9	0.5705
P0C688	A6NFN9	0.5705
P0C686	A6NFN9	0.5705
P31868	A6NFT4	0.590003
Q81102	A6NFT4	0.628612
P0C688	A6NFT4	0.590827
P0C686	A6NFT4	0.720886
P31868	A6NFU0	0.5705
Q81102	A6NFU0	0.5705
P0C688	A6NFU0	0.5705
P0C686	A6NFU0	0.5705
P31868	A6NFU8	0.627893
Q81102	A6NFU8	0.658229
P0C688	A6NFU8	0.633585
P0C686	A6NFU8	0.555505
P31868	A6NFX1	0.5705
Q81102	A6NFX1	0.5705
P0C688	A6NFX1	0.5705
P0C686	A6NFX1	0.5705
P31868	A6NFY4	0.498686
Q81102	A6NFY4	0.315389
P0C688	A6NFY4	0.305928
P0C686	A6NFY4	0.354621
P31868	A6NFY7	0.5705
Q81102	A6NFY7	0.570562
P0C688	A6NFY7	0.570503
P0C686	A6NFY7	0.577834
P31868	A6NG13	0.572555
Q81102	A6NG13	0.613319
P0C688	A6NG13	0.572684
P0C686	A6NG13	0.823311
P31868	A6NG73	0.570637
Q81102	A6NG73	0.583112
P0C688	A6NG73	0.571334
P0C686	A6NG73	0.826708
P31868	A6NGB9	0.5705
Q81102	A6NGB9	0.5705
P0C688	A6NGB9	0.5705
P0C686	A6NGB9	0.5705
P31868	A6NGC4	0.5705
Q81102	A6NGC4	0.57349
P0C688	A6NGC4	0.570655
P0C686	A6NGC4	0.579822
P31868	A6NGD5	0.5705
Q81102	A6NGD5	0.5705
P0C688	A6NGD5	0.5705
P0C686	A6NGD5	0.5705
P31868	A6NGE4	0.5705
Q81102	A6NGE4	0.5705
P0C688	A6NGE4	0.5705
P0C686	A6NGE4	0.5705
P31868	A6NGH7	0.130773
Q81102	A6NGH7	-0.204866
P0C688	A6NGH7	-0.230619
P0C686	A6NGH7	0.0442718
P31868	A6NGH8	0.5705
Q81102	A6NGH8	0.5705
P0C688	A6NGH8	0.5705
P0C686	A6NGH8	0.5705
P31868	A6NGJ6	0.5705
Q81102	A6NGJ6	0.5705
P0C688	A6NGJ6	0.5705
P0C686	A6NGJ6	0.5705
P31868	A6NGR9	0.5705
Q81102	A6NGR9	0.5705
P0C688	A6NGR9	0.5705
P0C686	A6NGR9	0.5705
P31868	A6NGU5	0.570569
Q81102	A6NGU5	0.583287
P0C688	A6NGU5	0.572501
P0C686	A6NGU5	0.591918
P31868	A6NGW2	0.613344
Q81102	A6NGW2	0.666903
P0C688	A6NGW2	0.661737
P0C686	A6NGW2	0.605178
P31868	A6NGY1	0.627893
Q81102	A6NGY1	0.658229
P0C688	A6NGY1	0.633585
P0C686	A6NGY1	0.555505
P31868	A6NGY5	0.5705
Q81102	A6NGY5	0.5705
P0C688	A6NGY5	0.5705
P0C686	A6NGY5	0.5705
P31868	A6NH00	0.5705
Q81102	A6NH00	0.5705
P0C688	A6NH00	0.5705
P0C686	A6NH00	0.5705
P31868	A6NH11	0.570637
Q81102	A6NH11	0.583112
P0C688	A6NH11	0.571334
P0C686	A6NH11	0.826708
P31868	A6NH21	0.608817
Q81102	A6NH21	0.64125
P0C688	A6NH21	0.65675
P0C686	A6NH21	0.653185
P31868	A6NH52	0.608817
Q81102	A6NH52	0.64125
P0C688	A6NH52	0.65675
P0C686	A6NH52	0.653185
P31868	A6NH57	0.5705
Q81102	A6NH57	0.5705
P0C688	A6NH57	0.5705
P0C686	A6NH57	0.5705
P31868	A6NHA9	0.5705
Q81102	A6NHA9	0.5705
P0C688	A6NHA9	0.5705
P0C686	A6NHA9	0.5705
P31868	A6NHC0	0.5705
Q81102	A6NHC0	0.5705
P0C688	A6NHC0	0.5705
P0C686	A6NHC0	0.5705
P31868	A6NHG4	0.581515
Q81102	A6NHG4	0.630283
P0C688	A6NHG4	0.579524
P0C686	A6NHG4	0.749422
P31868	A6NHG9	0.5705
Q81102	A6NHG9	0.5705
P0C688	A6NHG9	0.5705
P0C686	A6NHG9	0.5705
P31868	A6NHJ4	0.5705
Q81102	A6NHJ4	0.5705
P0C688	A6NHJ4	0.5705
P0C686	A6NHJ4	0.5705
P31868	A6NHL2	0.5705
Q81102	A6NHL2	0.5705
P0C688	A6NHL2	0.5705
P0C686	A6NHL2	0.5705
P31868	A6NHM9	0.572555
Q81102	A6NHM9	0.613319
P0C688	A6NHM9	0.572684
P0C686	A6NHM9	0.823311
P31868	A6NHN6	0.570569
Q81102	A6NHN6	0.583287
P0C688	A6NHN6	0.572501
P0C686	A6NHN6	0.591918
P31868	A6NHP3	0.5705
Q81102	A6NHP3	0.570542
P0C688	A6NHP3	0.570502
P0C686	A6NHP3	0.576442
P31868	A6NHQ2	0.627893
Q81102	A6NHQ2	0.658229
P0C688	A6NHQ2	0.633585
P0C686	A6NHQ2	0.555505
P31868	A6NHR8	0.608817
Q81102	A6NHR8	0.64125
P0C688	A6NHR8	0.65675
P0C686	A6NHR8	0.653185
P31868	A6NHR9	0.5705
Q81102	A6NHR9	0.5705
P0C688	A6NHR9	0.5705
P0C686	A6NHR9	0.5705
P31868	A6NHS7	0.578206
Q81102	A6NHS7	0.628657
P0C688	A6NHS7	0.576463
P0C686	A6NHS7	0.766048
P31868	A6NHT5	0.5705
Q81102	A6NHT5	0.5705
P0C688	A6NHT5	0.5705
P0C686	A6NHT5	0.5705
P31868	A6NHX0	0.608817
Q81102	A6NHX0	0.64125
P0C688	A6NHX0	0.65675
P0C686	A6NHX0	0.653185
P31868	A6NHY2	0.5705
Q81102	A6NHY2	0.5705
P0C688	A6NHY2	0.5705
P0C686	A6NHY2	0.5705
P31868	A6NHZ5	0.608817
Q81102	A6NHZ5	0.64125
P0C688	A6NHZ5	0.65675
P0C686	A6NHZ5	0.653185
P31868	A6NI03	0.5705
Q81102	A6NI03	0.5705
P0C688	A6NI03	0.5705
P0C686	A6NI03	0.5705
P31868	A6NI15	0.5705
Q81102	A6NI15	0.5705
P0C688	A6NI15	0.5705
P0C686	A6NI15	0.5705
P31868	A6NI28	0.5705
Q81102	A6NI28	0.5705
P0C688	A6NI28	0.5705
P0C686	A6NI28	0.5705
P31868	A6NI61	0.627893
Q81102	A6NI61	0.658229
P0C688	A6NI61	0.633585
P0C686	A6NI61	0.555505
P31868	A6NI72	0.5705
Q81102	A6NI72	0.5705
P0C688	A6NI72	0.5705
P0C686	A6NI72	0.5705
P31868	A6NI73	0.5705
Q81102	A6NI73	0.5705
P0C688	A6NI73	0.5705
P0C686	A6NI73	0.5705
P31868	A6NI86	0.570733
Q81102	A6NI86	0.639413
P0C688	A6NI86	0.579628
P0C686	A6NI86	0.726922
P31868	A6NIE6	0.627893
Q81102	A6NIE6	0.658229
P0C688	A6NIE6	0.633585
P0C686	A6NIE6	0.555505
P31868	A6NIE9	0.5705
Q81102	A6NIE9	0.5705
P0C688	A6NIE9	0.5705
P0C686	A6NIE9	0.5705
P31868	A6NIH7	0.5705
Q81102	A6NIH7	0.5705
P0C688	A6NIH7	0.5705
P0C686	A6NIH7	0.5705
P31868	A6NIJ5	0.5705
Q81102	A6NIJ5	0.5705
P0C688	A6NIJ5	0.5705
P0C686	A6NIJ5	0.5705
P31868	A6NIJ9	0.5705
Q81102	A6NIJ9	0.5705
P0C688	A6NIJ9	0.5705
P0C686	A6NIJ9	0.5705
P31868	A6NIK2	0.5705
Q81102	A6NIK2	0.5705
P0C688	A6NIK2	0.5705
P0C686	A6NIK2	0.5705
P31868	A6NIL9	0.5705
Q81102	A6NIL9	0.571605
P0C688	A6NIL9	0.570557
P0C686	A6NIL9	0.57964
P31868	A6NIM6	0.570733
Q81102	A6NIM6	0.639413
P0C688	A6NIM6	0.579628
P0C686	A6NIM6	0.726922
P31868	A6NIR3	0.5705
Q81102	A6NIR3	0.5705
P0C688	A6NIR3	0.5705
P0C686	A6NIR3	0.5705
P31868	A6NIV6	0.5705
Q81102	A6NIV6	0.5705
P0C688	A6NIV6	0.5705
P0C686	A6NIV6	0.5705
P31868	A6NIX2	0.5705
Q81102	A6NIX2	0.5705
P0C688	A6NIX2	0.5705
P0C686	A6NIX2	0.5705
P31868	A6NIY4	0.5705
Q81102	A6NIY4	0.570542
P0C688	A6NIY4	0.570502
P0C686	A6NIY4	0.576442
P31868	A6NIZ1	0.5705
Q81102	A6NIZ1	0.5705
P0C688	A6NIZ1	0.5705
P0C686	A6NIZ1	0.5705
P31868	A6NJ08	0.571582
Q81102	A6NJ08	0.781167
P0C688	A6NJ08	0.606881
P0C686	A6NJ08	0.760579
P31868	A6NJ16	0.5705
Q81102	A6NJ16	0.5705
P0C688	A6NJ16	0.5705
P0C686	A6NJ16	0.5705
P31868	A6NJ46	0.5705
Q81102	A6NJ46	0.5705
P0C688	A6NJ46	0.5705
P0C686	A6NJ46	0.5705
P31868	A6NJ64	0.570569
Q81102	A6NJ64	0.583287
P0C688	A6NJ64	0.572501
P0C686	A6NJ64	0.591918
P31868	A6NJ78	0.267935
Q81102	A6NJ78	-0.0247638
P0C688	A6NJ78	-0.0510522
P0C686	A6NJ78	0.144128
P31868	A6NJG2	0.5705
Q81102	A6NJG2	0.5705
P0C688	A6NJG2	0.5705
P0C686	A6NJG2	0.5705
P31868	A6NJI9	0.5705
Q81102	A6NJI9	0.5705
P0C688	A6NJI9	0.5705
P0C686	A6NJI9	0.5705
P31868	A6NJJ6	0.130773
Q81102	A6NJJ6	-0.204866
P0C688	A6NJJ6	-0.230619
P0C686	A6NJJ6	0.0442718
P31868	A6NJL1	0.5705
Q81102	A6NJL1	0.5705
P0C688	A6NJL1	0.5705
P0C686	A6NJL1	0.5705
P31868	A6NJQ4	0.5705
Q81102	A6NJQ4	0.5705
P0C688	A6NJQ4	0.5705
P0C686	A6NJQ4	0.5705
P31868	A6NJR5	0.5705
Q81102	A6NJR5	0.570542
P0C688	A6NJR5	0.570502
P0C686	A6NJR5	0.576442
P31868	A6NJS3	0.5705
Q81102	A6NJS3	0.5705
P0C688	A6NJS3	0.5705
P0C686	A6NJS3	0.5705
P31868	A6NJT0	0.5705
Q81102	A6NJT0	0.5705
P0C688	A6NJT0	0.5705
P0C686	A6NJT0	0.5705
P31868	A6NJU9	0.570569
Q81102	A6NJU9	0.583287
P0C688	A6NJU9	0.572501
P0C686	A6NJU9	0.591918
P31868	A6NJV1	0.627893
Q81102	A6NJV1	0.658229
P0C688	A6NJV1	0.633585
P0C686	A6NJV1	0.555505
P31868	A6NJW4	0.5705
Q81102	A6NJW4	0.5705
P0C688	A6NJW4	0.5705
P0C686	A6NJW4	0.5705
P31868	A6NJY1	0.5705
Q81102	A6NJY1	0.570502
P0C688	A6NJY1	0.5705
P0C686	A6NJY1	0.572659
P31868	A6NJZ3	0.5705
Q81102	A6NJZ3	0.5705
P0C688	A6NJZ3	0.5705
P0C686	A6NJZ3	0.5705
P31868	A6NJZ7	0.5705
Q81102	A6NJZ7	0.5705
P0C688	A6NJZ7	0.5705
P0C686	A6NJZ7	0.5705
P31868	A6NK02	0.5705
Q81102	A6NK02	0.5705
P0C688	A6NK02	0.5705
P0C686	A6NK02	0.5705
P31868	A6NK06	0.130773
Q81102	A6NK06	-0.204866
P0C688	A6NK06	-0.230619
P0C686	A6NK06	0.0442718
P31868	A6NK39	0.572555
Q81102	A6NK39	0.613319
P0C688	A6NK39	0.572684
P0C686	A6NK39	0.823311
P31868	A6NK44	0.627893
Q81102	A6NK44	0.658229
P0C688	A6NK44	0.633585
P0C686	A6NK44	0.555505
P31868	A6NK53	0.5705
Q81102	A6NK53	0.5705
P0C688	A6NK53	0.5705
P0C686	A6NK53	0.5705
P31868	A6NK58	0.5705
Q81102	A6NK58	0.570821
P0C688	A6NK58	0.570516
P0C686	A6NK58	0.578305
P31868	A6NK59	0.5705
Q81102	A6NK59	0.5705
P0C688	A6NK59	0.5705
P0C686	A6NK59	0.5705
P31868	A6NK75	0.5705
Q81102	A6NK75	0.5705
P0C688	A6NK75	0.5705
P0C686	A6NK75	0.5705
P31868	A6NK89	0.5705
Q81102	A6NK89	0.5705
P0C688	A6NK89	0.5705
P0C686	A6NK89	0.5705
P31868	A6NKB5	0.608817
Q81102	A6NKB5	0.64125
P0C688	A6NKB5	0.65675
P0C686	A6NKB5	0.653185
P31868	A6NKC0	0.5705
Q81102	A6NKC0	0.5705
P0C688	A6NKC0	0.5705
P0C686	A6NKC0	0.5705
P31868	A6NKC4	0.5705
Q81102	A6NKC4	0.5705
P0C688	A6NKC4	0.5705
P0C686	A6NKC4	0.5705
P31868	A6NKC9	0.5705
Q81102	A6NKC9	0.5705
P0C688	A6NKC9	0.5705
P0C686	A6NKC9	0.5705
P31868	A6NKD2	0.5705
Q81102	A6NKD2	0.570504
P0C688	A6NKD2	0.5705
P0C686	A6NKD2	0.57452
P31868	A6NKD9	0.627893
Q81102	A6NKD9	0.658229
P0C688	A6NKD9	0.633585
P0C686	A6NKD9	0.555505
P31868	A6NKF1	0.498686
Q81102	A6NKF1	0.315389
P0C688	A6NKF1	0.305928
P0C686	A6NKF1	0.354621
P31868	A6NKF2	0.5705
Q81102	A6NKF2	0.570729
P0C688	A6NKF2	0.570511
P0C686	A6NKF2	0.577784
P31868	A6NKF9	0.627893
Q81102	A6NKF9	0.658229
P0C688	A6NKF9	0.633585
P0C686	A6NKF9	0.555505
P31868	A6NKG5	0.5705
Q81102	A6NKG5	0.5705
P0C688	A6NKG5	0.5705
P0C686	A6NKG5	0.5705
P31868	A6NKH3	0.5705
Q81102	A6NKH3	0.5705
P0C688	A6NKH3	0.5705
P0C686	A6NKH3	0.5705
P31868	A6NKK0	0.5705
Q81102	A6NKK0	0.5705
P0C688	A6NKK0	0.5705
P0C686	A6NKK0	0.5705
P31868	A6NKL6	0.608817
Q81102	A6NKL6	0.64125
P0C688	A6NKL6	0.65675
P0C686	A6NKL6	0.653185
P31868	A6NKT7	0.5705
Q81102	A6NKT7	0.5705
P0C688	A6NKT7	0.5705
P0C686	A6NKT7	0.5705
P31868	A6NKU9	0.5705
Q81102	A6NKU9	0.570542
P0C688	A6NKU9	0.570502
P0C686	A6NKU9	0.576442
P31868	A6NKW6	0.571582
Q81102	A6NKW6	0.781167
P0C688	A6NKW6	0.606881
P0C686	A6NKW6	0.760579
P31868	A6NKZ8	0.5705
Q81102	A6NKZ8	0.5705
P0C688	A6NKZ8	0.5705
P0C686	A6NKZ8	0.5705
P31868	A6NL08	0.5705
Q81102	A6NL08	0.5705
P0C688	A6NL08	0.5705
P0C686	A6NL08	0.5705
P31868	A6NL26	0.5705
Q81102	A6NL26	0.5705
P0C688	A6NL26	0.5705
P0C686	A6NL26	0.5705
P31868	A6NL28	0.5705
Q81102	A6NL28	0.570562
P0C688	A6NL28	0.570503
P0C686	A6NL28	0.578414
P31868	A6NL88	0.571582
Q81102	A6NL88	0.781167
P0C688	A6NL88	0.606881
P0C686	A6NL88	0.760579
P31868	A6NL99	0.570689
Q81102	A6NL99	0.600155
P0C688	A6NL99	0.575899
P0C686	A6NL99	0.608481
P31868	A6NLB4	0.5705
Q81102	A6NLB4	0.570502
P0C688	A6NLB4	0.5705
P0C686	A6NLB4	0.572659
P31868	A6NLC8	0.5705
Q81102	A6NLC8	0.5705
P0C688	A6NLC8	0.5705
P0C686	A6NLC8	0.5705
P31868	A6NLI5	0.5705
Q81102	A6NLI5	0.5705
P0C688	A6NLI5	0.5705
P0C686	A6NLI5	0.5705
P31868	A6NLP5	0.5705
Q81102	A6NLP5	0.5705
P0C688	A6NLP5	0.5705
P0C686	A6NLP5	0.5705
P31868	A6NLU0	0.5705
Q81102	A6NLU0	0.5705
P0C688	A6NLU0	0.5705
P0C686	A6NLU0	0.5705
P31868	A6NLU5	0.5705
Q81102	A6NLU5	0.5705
P0C688	A6NLU5	0.5705
P0C686	A6NLU5	0.5705
P31868	A6NLW8	0.5705
Q81102	A6NLW8	0.5705
P0C688	A6NLW8	0.5705
P0C686	A6NLW8	0.5705
P31868	A6NLX3	0.5705
Q81102	A6NLX3	0.570542
P0C688	A6NLX3	0.570502
P0C686	A6NLX3	0.576442
P31868	A6NM03	0.5705
Q81102	A6NM03	0.5705
P0C688	A6NM03	0.5705
P0C686	A6NM03	0.5705
P31868	A6NM11	0.5705
Q81102	A6NM11	0.5705
P0C688	A6NM11	0.5705
P0C686	A6NM11	0.5705
P31868	A6NM15	0.5705
Q81102	A6NM15	0.5705
P0C688	A6NM15	0.5705
P0C686	A6NM15	0.5705
P31868	A6NM28	0.5705
Q81102	A6NM28	0.5705
P0C688	A6NM28	0.5705
P0C686	A6NM28	0.5705
P31868	A6NM36	0.5705
Q81102	A6NM36	0.5705
P0C688	A6NM36	0.5705
P0C686	A6NM36	0.5705
P31868	A6NM43	0.5705
Q81102	A6NM43	0.5705
P0C688	A6NM43	0.5705
P0C686	A6NM43	0.5705
P31868	A6NM62	0.5705
Q81102	A6NM62	0.5705
P0C688	A6NM62	0.5705
P0C686	A6NM62	0.5705
P31868	A6NM76	0.5705
Q81102	A6NM76	0.5705
P0C688	A6NM76	0.5705
P0C686	A6NM76	0.5705
P31868	A6NMB1	0.5705
Q81102	A6NMB1	0.5705
P0C688	A6NMB1	0.5705
P0C686	A6NMB1	0.5705
P31868	A6NMB9	0.5705
Q81102	A6NMB9	0.5705
P0C688	A6NMB9	0.5705
P0C686	A6NMB9	0.5705
P31868	A6NMD0	0.5705
Q81102	A6NMD0	0.5705
P0C688	A6NMD0	0.5705
P0C686	A6NMD0	0.5705
P31868	A6NME0	0.5705
Q81102	A6NME0	0.570542
P0C688	A6NME0	0.570502
P0C686	A6NME0	0.576442
P31868	A6NMK7	0.5705
Q81102	A6NMK7	0.5705
P0C688	A6NMK7	0.5705
P0C686	A6NMK7	0.5705
P31868	A6NML5	0.5705
Q81102	A6NML5	0.570502
P0C688	A6NML5	0.5705
P0C686	A6NML5	0.572881
P31868	A6NMS3	0.5705
Q81102	A6NMS3	0.5705
P0C688	A6NMS3	0.5705
P0C686	A6NMS3	0.5705
P31868	A6NMS7	0.5705
Q81102	A6NMS7	0.5705
P0C688	A6NMS7	0.5705
P0C686	A6NMS7	0.5705
P31868	A6NMT0	0.5705
Q81102	A6NMT0	0.5705
P0C688	A6NMT0	0.5705
P0C686	A6NMT0	0.5705
P31868	A6NMU1	0.5705
Q81102	A6NMU1	0.5705
P0C688	A6NMU1	0.5705
P0C686	A6NMU1	0.5705
P31868	A6NMX2	0.590003
Q81102	A6NMX2	0.628612
P0C688	A6NMX2	0.590827
P0C686	A6NMX2	0.720886
P31868	A6NMY6	0.5705
Q81102	A6NMY6	0.571605
P0C688	A6NMY6	0.570557
P0C686	A6NMY6	0.57964
P31868	A6NMZ2	0.5705
Q81102	A6NMZ2	0.5705
P0C688	A6NMZ2	0.5705
P0C686	A6NMZ2	0.5705
P31868	A6NMZ5	0.5705
Q81102	A6NMZ5	0.5705
P0C688	A6NMZ5	0.5705
P0C686	A6NMZ5	0.5705
P31868	A6NMZ7	0.5705
Q81102	A6NMZ7	0.5705
P0C688	A6NMZ7	0.5705
P0C686	A6NMZ7	0.5705
P31868	A6NN14	0.5705
Q81102	A6NN14	0.5705
P0C688	A6NN14	0.5705
P0C686	A6NN14	0.5705
P31868	A6NN73	0.5705
Q81102	A6NN73	0.570542
P0C688	A6NN73	0.570502
P0C686	A6NN73	0.576442
P31868	A6NN79	0.627893
Q81102	A6NN79	0.658229
P0C688	A6NN79	0.633585
P0C686	A6NN79	0.555505
P31868	A6NN92	0.5705
Q81102	A6NN92	0.5705
P0C688	A6NN92	0.5705
P0C686	A6NN92	0.5705
P31868	A6NNA2	0.608817
Q81102	A6NNA2	0.64125
P0C688	A6NNA2	0.65675
P0C686	A6NNA2	0.653185
P31868	A6NNA5	0.5705
Q81102	A6NNA5	0.5705
P0C688	A6NNA5	0.5705
P0C686	A6NNA5	0.5705
P31868	A6NNB3	0.5705
Q81102	A6NNB3	0.5705
P0C688	A6NNB3	0.5705
P0C686	A6NNB3	0.5705
P31868	A6NND4	0.5705
Q81102	A6NND4	0.5705
P0C688	A6NND4	0.5705
P0C686	A6NND4	0.5705
P31868	A6NNE9	0.5705
Q81102	A6NNE9	0.5705
P0C688	A6NNE9	0.5705
P0C686	A6NNE9	0.5705
P31868	A6NNF4	0.5705
Q81102	A6NNF4	0.5705
P0C688	A6NNF4	0.5705
P0C686	A6NNF4	0.5705
P31868	A6NNH0	0.608817
Q81102	A6NNH0	0.64125
P0C688	A6NNH0	0.65675
P0C686	A6NNH0	0.653185
P31868	A6NNH2	0.5705
Q81102	A6NNH2	0.5705
P0C688	A6NNH2	0.5705
P0C686	A6NNH2	0.5705
P31868	A6NNJ1	0.5705
Q81102	A6NNJ1	0.5705
P0C688	A6NNJ1	0.5705
P0C686	A6NNJ1	0.5705
P31868	A6NNM3	0.5705
Q81102	A6NNM3	0.5705
P0C688	A6NNM3	0.5705
P0C686	A6NNM3	0.5705
P31868	A6NNM8	0.5705
Q81102	A6NNM8	0.570562
P0C688	A6NNM8	0.570503
P0C686	A6NNM8	0.577834
P31868	A6NNV3	0.5705
Q81102	A6NNV3	0.570542
P0C688	A6NNV3	0.570502
P0C686	A6NNV3	0.576442
P31868	A6NNW6	0.5705
Q81102	A6NNW6	0.5705
P0C688	A6NNW6	0.5705
P0C686	A6NNW6	0.5705
P31868	A6NNX1	0.5705
Q81102	A6NNX1	0.570562
P0C688	A6NNX1	0.570503
P0C686	A6NNX1	0.577834
P31868	A6NNY8	0.5705
Q81102	A6NNY8	0.5705
P0C688	A6NNY8	0.5705
P0C686	A6NNY8	0.5705
P31868	A6NNZ2	0.5705
Q81102	A6NNZ2	0.5705
P0C688	A6NNZ2	0.5705
P0C686	A6NNZ2	0.5705
P31868	A6NP11	0.5705
Q81102	A6NP11	0.5705
P0C688	A6NP11	0.5705
P0C686	A6NP11	0.5705
P31868	A6NP61	0.572555
Q81102	A6NP61	0.613319
P0C688	A6NP61	0.572684
P0C686	A6NP61	0.823311
P31868	A6NP81	0.5705
Q81102	A6NP81	0.570542
P0C688	A6NP81	0.570502
P0C686	A6NP81	0.576442
P31868	A6PVC2	0.571131
Q81102	A6PVC2	0.721137
P0C688	A6PVC2	0.593509
P0C686	A6PVC2	0.745778
P31868	A6PVI3	0.5705
Q81102	A6PVI3	0.5705
P0C688	A6PVI3	0.5705
P0C686	A6PVI3	0.5705
P31868	A6PVS8	0.5705
Q81102	A6PVS8	0.5705
P0C688	A6PVS8	0.5705
P0C686	A6PVS8	0.5705
P31868	A6QL63	0.5705
Q81102	A6QL63	0.5705
P0C688	A6QL63	0.5705
P0C686	A6QL63	0.5705
P31868	A6QL64	0.5705
Q81102	A6QL64	0.5705
P0C688	A6QL64	0.5705
P0C686	A6QL64	0.5705
P31868	A6XGL0	0.570733
Q81102	A6XGL0	0.639413
P0C688	A6XGL0	0.579628
P0C686	A6XGL0	0.726922
P31868	A7E2F4	0.5705
Q81102	A7E2F4	0.570542
P0C688	A7E2F4	0.570502
P0C686	A7E2F4	0.576442
P31868	A7E2S9	0.5705
Q81102	A7E2S9	0.5705
P0C688	A7E2S9	0.5705
P0C686	A7E2S9	0.5705
P31868	A7E2V4	0.571234
Q81102	A7E2V4	0.681527
P0C688	A7E2V4	0.592376
P0C686	A7E2V4	0.675741
P31868	A7E2Y1	0.5705
Q81102	A7E2Y1	0.5705
P0C688	A7E2Y1	0.5705
P0C686	A7E2Y1	0.5705
P31868	A7KAX9	0.5705
Q81102	A7KAX9	0.5705
P0C688	A7KAX9	0.5705
P0C686	A7KAX9	0.5705
P31868	A7MBM2	0.5705
Q81102	A7MBM2	0.571605
P0C688	A7MBM2	0.570557
P0C686	A7MBM2	0.57964
P31868	A7MCY6	0.627893
Q81102	A7MCY6	0.658229
P0C688	A7MCY6	0.633585
P0C686	A7MCY6	0.555505
P31868	A7XYQ1	0.627893
Q81102	A7XYQ1	0.658229
P0C688	A7XYQ1	0.633585
P0C686	A7XYQ1	0.555505
P31868	A8CG34	0.570637
Q81102	A8CG34	0.583112
P0C688	A8CG34	0.571334
P0C686	A8CG34	0.826708
P31868	A8K0R7	0.5705
Q81102	A8K0R7	0.5705
P0C688	A8K0R7	0.5705
P0C686	A8K0R7	0.5705
P31868	A8K0S8	0.5705
Q81102	A8K0S8	0.5705
P0C688	A8K0S8	0.5705
P0C686	A8K0S8	0.5705
P31868	A8K0Z3	0.570637
Q81102	A8K0Z3	0.583112
P0C688	A8K0Z3	0.571334
P0C686	A8K0Z3	0.826708
P31868	A8K2U0	0.5705
Q81102	A8K2U0	0.571611
P0C688	A8K2U0	0.570557
P0C686	A8K2U0	0.579542
P31868	A8K4G0	0.5705
Q81102	A8K4G0	0.5705
P0C688	A8K4G0	0.5705
P0C686	A8K4G0	0.5705
P31868	A8K7I4	0.5705
Q81102	A8K7I4	0.5705
P0C688	A8K7I4	0.5705
P0C686	A8K7I4	0.5705
P31868	A8K855	0.5705
Q81102	A8K855	0.5705
P0C688	A8K855	0.5705
P0C686	A8K855	0.5705
P31868	A8K8V0	0.5705
Q81102	A8K8V0	0.5705
P0C688	A8K8V0	0.5705
P0C686	A8K8V0	0.5705
P31868	A8K979	0.5705
Q81102	A8K979	0.5705
P0C688	A8K979	0.5705
P0C686	A8K979	0.5705
P31868	A8MPP1	0.5705
Q81102	A8MPP1	0.5705
P0C688	A8MPP1	0.5705
P0C686	A8MPP1	0.5705
P31868	A8MPS7	0.578206
Q81102	A8MPS7	0.628657
P0C688	A8MPS7	0.576463
P0C686	A8MPS7	0.766048
P31868	A8MPV3	0.572555
Q81102	A8MPV3	0.613319
P0C688	A8MPV3	0.572684
P0C686	A8MPV3	0.823311
P31868	A8MPX8	0.5705
Q81102	A8MPX8	0.570505
P0C688	A8MPX8	0.5705
P0C686	A8MPX8	0.575909
P31868	A8MQ03	0.130773
Q81102	A8MQ03	-0.204866
P0C688	A8MQ03	-0.230619
P0C686	A8MQ03	0.0442718
P31868	A8MQ11	0.5705
Q81102	A8MQ11	0.5705
P0C688	A8MQ11	0.5705
P0C686	A8MQ11	0.5705
P31868	A8MQ14	0.5705
Q81102	A8MQ14	0.5705
P0C688	A8MQ14	0.5705
P0C686	A8MQ14	0.5705
P31868	A8MQ27	0.5705
Q81102	A8MQ27	0.5705
P0C688	A8MQ27	0.5705
P0C686	A8MQ27	0.5705
P31868	A8MQB9	0.5705
Q81102	A8MQB9	0.5705
P0C688	A8MQB9	0.5705
P0C686	A8MQB9	0.5705
P31868	A8MQT2	0.5705
Q81102	A8MQT2	0.570542
P0C688	A8MQT2	0.570502
P0C686	A8MQT2	0.576442
P31868	A8MRT5	0.570569
Q81102	A8MRT5	0.583287
P0C688	A8MRT5	0.572501
P0C686	A8MRT5	0.591918
P31868	A8MS94	0.5705
Q81102	A8MS94	0.570542
P0C688	A8MS94	0.570502
P0C686	A8MS94	0.576442
P31868	A8MSI8	0.5705
Q81102	A8MSI8	0.570562
P0C688	A8MSI8	0.570503
P0C686	A8MSI8	0.577834
P31868	A8MSY0	0.572555
Q81102	A8MSY0	0.613319
P0C688	A8MSY0	0.572684
P0C686	A8MSY0	0.823311
P31868	A8MT19	0.5705
Q81102	A8MT19	0.5705
P0C688	A8MT19	0.5705
P0C686	A8MT19	0.5705
P31868	A8MT33	0.498686
Q81102	A8MT33	0.315389
P0C688	A8MT33	0.305928
P0C686	A8MT33	0.354621
P31868	A8MT65	0.5705
Q81102	A8MT65	0.5705
P0C688	A8MT65	0.5705
P0C686	A8MT65	0.5705
P31868	A8MT69	0.130773
Q81102	A8MT69	-0.204866
P0C688	A8MT69	-0.230619
P0C686	A8MT69	0.0442718
P31868	A8MT70	0.5705
Q81102	A8MT70	0.5705
P0C688	A8MT70	0.5705
P0C686	A8MT70	0.5705
P31868	A8MT79	0.5705
Q81102	A8MT79	0.5705
P0C688	A8MT79	0.5705
P0C686	A8MT79	0.5705
P31868	A8MT82	0.5705
Q81102	A8MT82	0.5705
P0C688	A8MT82	0.5705
P0C686	A8MT82	0.5705
P31868	A8MTA8	0.627893
Q81102	A8MTA8	0.658229
P0C688	A8MTA8	0.633585
P0C686	A8MTA8	0.555505
P31868	A8MTJ3	0.5705
Q81102	A8MTJ3	0.5705
P0C688	A8MTJ3	0.5705
P0C686	A8MTJ3	0.5705
P31868	A8MTJ6	0.5705
Q81102	A8MTJ6	0.5705
P0C688	A8MTJ6	0.5705
P0C686	A8MTJ6	0.5705
P31868	A8MTL0	0.5705
Q81102	A8MTL0	0.5705
P0C688	A8MTL0	0.5705
P0C686	A8MTL0	0.5705
P31868	A8MTL3	0.5705
Q81102	A8MTL3	0.5705
P0C688	A8MTL3	0.5705
P0C686	A8MTL3	0.5705
P31868	A8MTL9	0.5705
Q81102	A8MTL9	0.5705
P0C688	A8MTL9	0.5705
P0C686	A8MTL9	0.5705
P31868	A8MTQ0	0.5705
Q81102	A8MTQ0	0.5705
P0C688	A8MTQ0	0.5705
P0C686	A8MTQ0	0.5705
P31868	A8MTY0	0.5705
Q81102	A8MTY0	0.5705
P0C688	A8MTY0	0.5705
P0C686	A8MTY0	0.5705
P31868	A8MTY7	0.5705
Q81102	A8MTY7	0.5705
P0C688	A8MTY7	0.5705
P0C686	A8MTY7	0.5705
P31868	A8MU46	0.5705
Q81102	A8MU46	0.5705
P0C688	A8MU46	0.5705
P0C686	A8MU46	0.5705
P31868	A8MUH7	0.5705
Q81102	A8MUH7	0.5705
P0C688	A8MUH7	0.5705
P0C686	A8MUH7	0.5705
P31868	A8MUK1	0.5705
Q81102	A8MUK1	0.5705
P0C688	A8MUK1	0.5705
P0C686	A8MUK1	0.5705
P31868	A8MUP2	0.571234
Q81102	A8MUP2	0.681527
P0C688	A8MUP2	0.592376
P0C686	A8MUP2	0.675741
P31868	A8MUP6	0.627893
Q81102	A8MUP6	0.658229
P0C688	A8MUP6	0.633585
P0C686	A8MUP6	0.555505
P31868	A8MUQ0	0.570569
Q81102	A8MUQ0	0.583287
P0C688	A8MUQ0	0.572501
P0C686	A8MUQ0	0.591918
P31868	A8MUU1	0.5705
Q81102	A8MUU1	0.5705
P0C688	A8MUU1	0.5705
P0C686	A8MUU1	0.5705
P31868	A8MUV8	0.5705
Q81102	A8MUV8	0.5705
P0C688	A8MUV8	0.5705
P0C686	A8MUV8	0.5705
P31868	A8MUX0	0.5705
Q81102	A8MUX0	0.5705
P0C688	A8MUX0	0.5705
P0C686	A8MUX0	0.5705
P31868	A8MUZ8	0.5705
Q81102	A8MUZ8	0.5705
P0C688	A8MUZ8	0.5705
P0C686	A8MUZ8	0.5705
P31868	A8MV57	0.5705
Q81102	A8MV57	0.5705
P0C688	A8MV57	0.5705
P0C686	A8MV57	0.5705
P31868	A8MV65	0.613344
Q81102	A8MV65	0.666903
P0C688	A8MV65	0.661737
P0C686	A8MV65	0.605178
P31868	A8MVA2	0.5705
Q81102	A8MVA2	0.5705
P0C688	A8MVA2	0.5705
P0C686	A8MVA2	0.5705
P31868	A8MVG2	0.5705
Q81102	A8MVG2	0.5705
P0C688	A8MVG2	0.5705
P0C686	A8MVG2	0.5705
P31868	A8MVJ9	0.498686
Q81102	A8MVJ9	0.315389
P0C688	A8MVJ9	0.305928
P0C686	A8MVJ9	0.354621
P31868	A8MVS1	0.5705
Q81102	A8MVS1	0.5705
P0C688	A8MVS1	0.5705
P0C686	A8MVS1	0.5705
P31868	A8MVS5	0.5705
Q81102	A8MVS5	0.5705
P0C688	A8MVS5	0.5705
P0C686	A8MVS5	0.5705
P31868	A8MVU1	0.5705
Q81102	A8MVU1	0.5705
P0C688	A8MVU1	0.5705
P0C686	A8MVU1	0.5705
P31868	A8MVW0	0.627893
Q81102	A8MVW0	0.658229
P0C688	A8MVW0	0.633585
P0C686	A8MVW0	0.555505
P31868	A8MVW5	0.5705
Q81102	A8MVW5	0.5705
P0C688	A8MVW5	0.5705
P0C686	A8MVW5	0.5705
P31868	A8MVX0	0.5705
Q81102	A8MVX0	0.5705
P0C688	A8MVX0	0.5705
P0C686	A8MVX0	0.5705
P31868	A8MVZ5	0.5705
Q81102	A8MVZ5	0.5705
P0C688	A8MVZ5	0.5705
P0C686	A8MVZ5	0.5705
P31868	A8MW92	0.5705
Q81102	A8MW92	0.5705
P0C688	A8MW92	0.5705
P0C686	A8MW92	0.5705
P31868	A8MW95	0.627893
Q81102	A8MW95	0.658229
P0C688	A8MW95	0.633585
P0C686	A8MW95	0.555505
P31868	A8MW99	0.498686
Q81102	A8MW99	0.315389
P0C688	A8MW99	0.305928
P0C686	A8MW99	0.354621
P31868	A8MWA4	0.5705
Q81102	A8MWA4	0.5705
P0C688	A8MWA4	0.5705
P0C686	A8MWA4	0.5705
P31868	A8MWA6	0.5705
Q81102	A8MWA6	0.5705
P0C688	A8MWA6	0.5705
P0C686	A8MWA6	0.5705
P31868	A8MWC7	0.590003
Q81102	A8MWC7	0.628612
P0C688	A8MWC7	0.590827
P0C686	A8MWC7	0.720886
P31868	A8MWD9	0.5705
Q81102	A8MWD9	0.5705
P0C688	A8MWD9	0.5705
P0C686	A8MWD9	0.5705
P31868	A8MWE9	0.5705
Q81102	A8MWE9	0.5705
P0C688	A8MWE9	0.5705
P0C686	A8MWE9	0.5705
P31868	A8MWK0	0.570569
Q81102	A8MWK0	0.583287
P0C688	A8MWK0	0.572501
P0C686	A8MWK0	0.591918
P31868	A8MWL6	0.5705
Q81102	A8MWL6	0.570514
P0C688	A8MWL6	0.5705
P0C686	A8MWL6	0.579491
P31868	A8MWL7	0.590003
Q81102	A8MWL7	0.628612
P0C688	A8MWL7	0.590827
P0C686	A8MWL7	0.720886
P31868	A8MWS1	0.5705
Q81102	A8MWS1	0.5705
P0C688	A8MWS1	0.5705
P0C686	A8MWS1	0.5705
P31868	A8MWX3	0.570637
Q81102	A8MWX3	0.583112
P0C688	A8MWX3	0.571334
P0C686	A8MWX3	0.826708
P31868	A8MWY0	0.5705
Q81102	A8MWY0	0.5705
P0C688	A8MWY0	0.5705
P0C686	A8MWY0	0.5705
P31868	A8MX19	0.5705
Q81102	A8MX19	0.5705
P0C688	A8MX19	0.5705
P0C686	A8MX19	0.5705
P31868	A8MXB1	0.5705
Q81102	A8MXB1	0.5705
P0C688	A8MXB1	0.5705
P0C686	A8MXB1	0.5705
P31868	A8MXD5	0.5705
Q81102	A8MXD5	0.5705
P0C688	A8MXD5	0.5705
P0C686	A8MXD5	0.5705
P31868	A8MXE2	0.5705
Q81102	A8MXE2	0.570502
P0C688	A8MXE2	0.5705
P0C686	A8MXE2	0.572659
P31868	A8MXJ8	0.5705
Q81102	A8MXJ8	0.5705
P0C688	A8MXJ8	0.5705
P0C686	A8MXJ8	0.5705
P31868	A8MXK1	0.5705
Q81102	A8MXK1	0.5705
P0C688	A8MXK1	0.5705
P0C686	A8MXK1	0.5705
P31868	A8MXQ7	0.5705
Q81102	A8MXQ7	0.5705
P0C688	A8MXQ7	0.5705
P0C686	A8MXQ7	0.5705
P31868	A8MXT2	0.5705
Q81102	A8MXT2	0.570504
P0C688	A8MXT2	0.5705
P0C686	A8MXT2	0.57452
P31868	A8MXV4	0.5705
Q81102	A8MXV4	0.5705
P0C688	A8MXV4	0.5705
P0C686	A8MXV4	0.5705
P31868	A8MXY4	0.5705
Q81102	A8MXY4	0.5705
P0C688	A8MXY4	0.5705
P0C686	A8MXY4	0.5705
P31868	A8MXZ1	0.5705
Q81102	A8MXZ1	0.5705
P0C688	A8MXZ1	0.5705
P0C686	A8MXZ1	0.5705
P31868	A8MXZ3	0.5705
Q81102	A8MXZ3	0.5705
P0C688	A8MXZ3	0.5705
P0C686	A8MXZ3	0.5705
P31868	A8MYB1	0.498686
Q81102	A8MYB1	0.315389
P0C688	A8MYB1	0.305928
P0C686	A8MYB1	0.354621
P31868	A8MYG8	0.5705
Q81102	A8MYG8	0.5705
P0C688	A8MYG8	0.5705
P0C686	A8MYG8	0.5705
P31868	A8MYJ7	0.5705
Q81102	A8MYJ7	0.5705
P0C688	A8MYJ7	0.5705
P0C686	A8MYJ7	0.5705
P31868	A8MYP8	0.570733
Q81102	A8MYP8	0.639413
P0C688	A8MYP8	0.579628
P0C686	A8MYP8	0.726922
P31868	A8MYR8	0.627893
Q81102	A8MYR8	0.658229
P0C688	A8MYR8	0.633585
P0C686	A8MYR8	0.555505
P31868	A8MYU2	0.5705
Q81102	A8MYU2	0.5705
P0C688	A8MYU2	0.5705
P0C686	A8MYU2	0.5705
P31868	A8MYV0	0.570501
Q81102	A8MYV0	0.5737
P0C688	A8MYV0	0.570679
P0C686	A8MYV0	0.580505
P31868	A8MYX2	0.590003
Q81102	A8MYX2	0.628612
P0C688	A8MYX2	0.590827
P0C686	A8MYX2	0.720886
P31868	A8MYZ0	0.608817
Q81102	A8MYZ0	0.64125
P0C688	A8MYZ0	0.65675
P0C686	A8MYZ0	0.653185
P31868	A8MYZ5	0.5705
Q81102	A8MYZ5	0.5705
P0C688	A8MYZ5	0.5705
P0C686	A8MYZ5	0.5705
P31868	A8MYZ6	0.5705
Q81102	A8MYZ6	0.5705
P0C688	A8MYZ6	0.5705
P0C686	A8MYZ6	0.5705
P31868	A8MZ06	0.5705
Q81102	A8MZ06	0.570542
P0C688	A8MZ06	0.570502
P0C686	A8MZ06	0.576442
P31868	A8MZ26	0.5705
Q81102	A8MZ26	0.5705
P0C688	A8MZ26	0.5705
P0C686	A8MZ26	0.5705
P31868	A8MZ36	0.5705
Q81102	A8MZ36	0.5705
P0C688	A8MZ36	0.5705
P0C686	A8MZ36	0.5705
P31868	A8MZA4	0.570733
Q81102	A8MZA4	0.639413
P0C688	A8MZA4	0.579628
P0C686	A8MZA4	0.726922
P31868	A8TX70	0.5705
Q81102	A8TX70	0.5705
P0C688	A8TX70	0.5705
P0C686	A8TX70	0.5705
P31868	A9QM74	0.5705
Q81102	A9QM74	0.5705
P0C688	A9QM74	0.5705
P0C686	A9QM74	0.5705
P31868	A9UHW6	0.5705
Q81102	A9UHW6	0.5705
P0C688	A9UHW6	0.5705
P0C686	A9UHW6	0.5705
P31868	A9YTQ3	0.5705
Q81102	A9YTQ3	0.5705
P0C688	A9YTQ3	0.5705
P0C686	A9YTQ3	0.5705
P31868	A9Z1Z3	0.5705
Q81102	A9Z1Z3	0.5705
P0C688	A9Z1Z3	0.5705
P0C686	A9Z1Z3	0.5705
P31868	B0FP48	0.498686
Q81102	B0FP48	0.315389
P0C688	B0FP48	0.305928
P0C686	B0FP48	0.354621
P31868	B0I1T2	0.5705
Q81102	B0I1T2	0.5705
P0C688	B0I1T2	0.5705
P0C686	B0I1T2	0.5705
P31868	B0YJ81	0.590003
Q81102	B0YJ81	0.628612
P0C688	B0YJ81	0.590827
P0C686	B0YJ81	0.720886
P31868	B1AJZ9	0.5705
Q81102	B1AJZ9	0.5705
P0C688	B1AJZ9	0.5705
P0C686	B1AJZ9	0.5705
P31868	B1AK53	0.5705
Q81102	B1AK53	0.5705
P0C688	B1AK53	0.5705
P0C686	B1AK53	0.5705
P31868	B1AK76	0.627893
Q81102	B1AK76	0.658229
P0C688	B1AK76	0.633585
P0C686	B1AK76	0.555505
P31868	B1AKI9	0.5705
Q81102	B1AKI9	0.5705
P0C688	B1AKI9	0.5705
P0C686	B1AKI9	0.5705
P31868	B1ANS9	0.5705
Q81102	B1ANS9	0.5705
P0C688	B1ANS9	0.5705
P0C686	B1ANS9	0.5705
P31868	B1APH4	0.5705
Q81102	B1APH4	0.5705
P0C688	B1APH4	0.5705
P0C686	B1APH4	0.5705
P31868	B2RD01	0.5705
Q81102	B2RD01	0.5705
P0C688	B2RD01	0.5705
P0C686	B2RD01	0.5705
P31868	B2RN74	0.5705
Q81102	B2RN74	0.5705
P0C688	B2RN74	0.5705
P0C686	B2RN74	0.5705
P31868	B2RNN3	0.5705
Q81102	B2RNN3	0.5705
P0C688	B2RNN3	0.5705
P0C686	B2RNN3	0.5705
P31868	B2RPK0	0.5705
Q81102	B2RPK0	0.5705
P0C688	B2RPK0	0.5705
P0C686	B2RPK0	0.5705
P31868	B2RTY4	0.5705
Q81102	B2RTY4	0.5705
P0C688	B2RTY4	0.5705
P0C686	B2RTY4	0.5705
P31868	B2RU33	0.5705
Q81102	B2RU33	0.5705
P0C688	B2RU33	0.5705
P0C686	B2RU33	0.5705
P31868	B2RUY7	0.5705
Q81102	B2RUY7	0.5705
P0C688	B2RUY7	0.5705
[truncated: 68,461 more rows]
