# Supplementary material for: Prediction of Interactions between Viral and Host Proteins Using Supervised Machine Learning Methods
Source: PLoS One. 2014 Nov 6;9(11):e112034. doi: 10.1371/journal.pone.0112034 (PMC4223108; doi:10.1371/journal.pone.0112034)
Supplement: Table S11 — HEV-human protein-protein association predicted scores by proposed optimal model. (XLSX) [file pone.0112034.s020.xlsx]

## Sheet: Sheet1
HEV protein	Human Protein	Prediction Score
P33424	A0A5B9	0.5705
P33426	A0A5B9	0.5705
P69617	A0A5B9	0.5705
Q9IVZ8	A0A5B9	0.5705
Q9IVZ7	A0A5B9	0.5705
Q9IVZ9	A0A5B9	0.5705
P33424	A0AUZ9	0.831036
P33426	A0AUZ9	0.974041
P69617	A0AUZ9	0.655488
Q9IVZ8	A0AUZ9	0.993475
Q9IVZ7	A0AUZ9	0.577084
Q9IVZ9	A0AUZ9	0.894872
P33424	A0AV96	0.5705
P33426	A0AV96	0.5705
P69617	A0AV96	0.5705
Q9IVZ8	A0AV96	0.5705
Q9IVZ7	A0AV96	0.5705
Q9IVZ9	A0AV96	0.5705
P33424	A0AVF1	0.5705
P33426	A0AVF1	0.5705
P69617	A0AVF1	0.5705
Q9IVZ8	A0AVF1	0.5705
Q9IVZ7	A0AVF1	0.5705
Q9IVZ9	A0AVF1	0.5705
P33424	A0AVI2	0.5705
P33426	A0AVI2	0.5705
P69617	A0AVI2	0.5705
Q9IVZ8	A0AVI2	0.5705
Q9IVZ7	A0AVI2	0.5705
Q9IVZ9	A0AVI2	0.5705
P33424	A0AVI4	0.375996
P33426	A0AVI4	0.253094
P69617	A0AVI4	0.65054
Q9IVZ8	A0AVI4	0.188044
Q9IVZ7	A0AVI4	0.378408
Q9IVZ9	A0AVI4	0.62098
P33424	A0AVK6	0.5705
P33426	A0AVK6	0.5705
P69617	A0AVK6	0.5705
Q9IVZ8	A0AVK6	0.5705
Q9IVZ7	A0AVK6	0.5705
Q9IVZ9	A0AVK6	0.5705
P33424	A0AVT1	0.5705
P33426	A0AVT1	0.5705
P69617	A0AVT1	0.5705
Q9IVZ8	A0AVT1	0.5705
Q9IVZ7	A0AVT1	0.5705
Q9IVZ9	A0AVT1	0.5705
P33424	A0FGR8	0.5705
P33426	A0FGR8	0.5705
P69617	A0FGR8	0.5705
Q9IVZ8	A0FGR8	0.5705
Q9IVZ7	A0FGR8	0.5705
Q9IVZ9	A0FGR8	0.5705
P33424	A0FGR9	0.5705
P33426	A0FGR9	0.5705
P69617	A0FGR9	0.5705
Q9IVZ8	A0FGR9	0.5705
Q9IVZ7	A0FGR9	0.5705
Q9IVZ9	A0FGR9	0.5705
P33424	A0JLT2	0.375996
P33426	A0JLT2	0.253094
P69617	A0JLT2	0.65054
Q9IVZ8	A0JLT2	0.188044
Q9IVZ7	A0JLT2	0.378408
Q9IVZ9	A0JLT2	0.62098
P33424	A0JNW5	0.744405
P33426	A0JNW5	0.725778
P69617	A0JNW5	0.587777
Q9IVZ8	A0JNW5	0.732088
Q9IVZ7	A0JNW5	0.578843
Q9IVZ9	A0JNW5	0.817047
P33424	A0M8Q6	0.5705
P33426	A0M8Q6	0.5705
P69617	A0M8Q6	0.5705
Q9IVZ8	A0M8Q6	0.5705
Q9IVZ7	A0M8Q6	0.5705
Q9IVZ9	A0M8Q6	0.5705
P33424	A0MZ66	0.375996
P33426	A0MZ66	0.253094
P69617	A0MZ66	0.65054
Q9IVZ8	A0MZ66	0.188044
Q9IVZ7	A0MZ66	0.378408
Q9IVZ9	A0MZ66	0.62098
P33424	A0PJE2	0.5705
P33426	A0PJE2	0.5705
P69617	A0PJE2	0.5705
Q9IVZ8	A0PJE2	0.5705
Q9IVZ7	A0PJE2	0.5705
Q9IVZ9	A0PJE2	0.5705
P33424	A0PJK1	0.744405
P33426	A0PJK1	0.725778
P69617	A0PJK1	0.587777
Q9IVZ8	A0PJK1	0.732088
Q9IVZ7	A0PJK1	0.578843
Q9IVZ9	A0PJK1	0.817047
P33424	A0PJW6	0.375996
P33426	A0PJW6	0.253094
P69617	A0PJW6	0.65054
Q9IVZ8	A0PJW6	0.188044
Q9IVZ7	A0PJW6	0.378408
Q9IVZ9	A0PJW6	0.62098
P33424	A0PJW8	0.831036
P33426	A0PJW8	0.974041
P69617	A0PJW8	0.655488
Q9IVZ8	A0PJW8	0.993475
Q9IVZ7	A0PJW8	0.577084
Q9IVZ9	A0PJW8	0.894872
P33424	A0PJX2	0.644392
P33426	A0PJX2	0.669921
P69617	A0PJX2	0.570562
Q9IVZ8	A0PJX2	0.624456
Q9IVZ7	A0PJX2	0.570531
Q9IVZ9	A0PJX2	0.716639
P33424	A0PJX4	0.641944
P33426	A0PJX4	0.62136
P69617	A0PJX4	0.570502
Q9IVZ8	A0PJX4	0.598872
Q9IVZ7	A0PJX4	0.570501
Q9IVZ9	A0PJX4	0.711849
P33424	A0PJY2	0.5705
P33426	A0PJY2	0.5705
P69617	A0PJY2	0.5705
Q9IVZ8	A0PJY2	0.5705
Q9IVZ7	A0PJY2	0.5705
Q9IVZ9	A0PJY2	0.5705
P33424	A0PJZ0	0.5705
P33426	A0PJZ0	0.5705
P69617	A0PJZ0	0.5705
Q9IVZ8	A0PJZ0	0.5705
Q9IVZ7	A0PJZ0	0.5705
Q9IVZ9	A0PJZ0	0.5705
P33424	A0PJZ3	0.640522
P33426	A0PJZ3	0.593146
P69617	A0PJZ3	0.5705
Q9IVZ8	A0PJZ3	0.584059
Q9IVZ7	A0PJZ3	0.5705
Q9IVZ9	A0PJZ3	0.708996
P33424	A0PK00	0.831036
P33426	A0PK00	0.974041
P69617	A0PK00	0.655488
Q9IVZ8	A0PK00	0.993475
Q9IVZ7	A0PK00	0.577084
Q9IVZ9	A0PK00	0.894872
P33424	A0ZSE6	0.875337
P33426	A0ZSE6	0.917193
P69617	A0ZSE6	0.579535
Q9IVZ8	A0ZSE6	0.972705
Q9IVZ7	A0ZSE6	0.574509
Q9IVZ9	A0ZSE6	0.885864
P33424	A1A4S6	0.5705
P33426	A1A4S6	0.5705
P69617	A1A4S6	0.5705
Q9IVZ8	A1A4S6	0.5705
Q9IVZ7	A1A4S6	0.5705
Q9IVZ9	A1A4S6	0.5705
P33424	A1A4Y4	0.5705
P33426	A1A4Y4	0.5705
P69617	A1A4Y4	0.5705
Q9IVZ8	A1A4Y4	0.5705
Q9IVZ7	A1A4Y4	0.5705
Q9IVZ9	A1A4Y4	0.5705
P33424	A1A519	0.5705
P33426	A1A519	0.5705
P69617	A1A519	0.5705
Q9IVZ8	A1A519	0.5705
Q9IVZ7	A1A519	0.5705
Q9IVZ9	A1A519	0.5705
P33424	A1A580	0.570501
P33426	A1A580	0.5705
P69617	A1A580	0.5705
Q9IVZ8	A1A580	0.5705
Q9IVZ7	A1A580	0.5705
Q9IVZ9	A1A580	0.570503
P33424	A1A5B4	0.640522
P33426	A1A5B4	0.593146
P69617	A1A5B4	0.5705
Q9IVZ8	A1A5B4	0.584059
Q9IVZ7	A1A5B4	0.5705
Q9IVZ9	A1A5B4	0.708996
P33424	A1E959	0.375996
P33426	A1E959	0.253094
P69617	A1E959	0.65054
Q9IVZ8	A1E959	0.188044
Q9IVZ7	A1E959	0.378408
Q9IVZ9	A1E959	0.62098
P33424	A1IGU5	0.5705
P33426	A1IGU5	0.5705
P69617	A1IGU5	0.5705
Q9IVZ8	A1IGU5	0.5705
Q9IVZ7	A1IGU5	0.5705
Q9IVZ9	A1IGU5	0.5705
P33424	A1KZ92	0.5705
P33426	A1KZ92	0.5705
P69617	A1KZ92	0.5705
Q9IVZ8	A1KZ92	0.5705
Q9IVZ7	A1KZ92	0.5705
Q9IVZ9	A1KZ92	0.5705
P33424	A1L020	0.5705
P33426	A1L020	0.5705
P69617	A1L020	0.5705
Q9IVZ8	A1L020	0.5705
Q9IVZ7	A1L020	0.5705
Q9IVZ9	A1L020	0.5705
P33424	A1L0T0	0.809616
P33426	A1L0T0	1.00911
P69617	A1L0T0	0.748997
Q9IVZ8	A1L0T0	1.02382
Q9IVZ7	A1L0T0	0.581364
Q9IVZ9	A1L0T0	0.886021
P33424	A1L162	0.375996
P33426	A1L162	0.253094
P69617	A1L162	0.65054
Q9IVZ8	A1L162	0.188044
Q9IVZ7	A1L162	0.378408
Q9IVZ9	A1L162	0.62098
P33424	A1L167	0.5705
P33426	A1L167	0.5705
P69617	A1L167	0.5705
Q9IVZ8	A1L167	0.5705
Q9IVZ7	A1L167	0.5705
Q9IVZ9	A1L167	0.5705
P33424	A1L390	0.5705
P33426	A1L390	0.5705
P69617	A1L390	0.5705
Q9IVZ8	A1L390	0.5705
Q9IVZ7	A1L390	0.5705
Q9IVZ9	A1L390	0.5705
P33424	A1L3X0	0.619946
P33426	A1L3X0	0.587398
P69617	A1L3X0	0.5705
Q9IVZ8	A1L3X0	0.580549
Q9IVZ7	A1L3X0	0.5705
Q9IVZ9	A1L3X0	0.668267
P33424	A1L4H1	0.5705
P33426	A1L4H1	0.5705
P69617	A1L4H1	0.5705
Q9IVZ8	A1L4H1	0.5705
Q9IVZ7	A1L4H1	0.5705
Q9IVZ9	A1L4H1	0.5705
P33424	A1L4K1	0.5705
P33426	A1L4K1	0.5705
P69617	A1L4K1	0.5705
Q9IVZ8	A1L4K1	0.5705
Q9IVZ7	A1L4K1	0.5705
Q9IVZ9	A1L4K1	0.5705
P33424	A1L4L8	0.875337
P33426	A1L4L8	0.917193
P69617	A1L4L8	0.579535
Q9IVZ8	A1L4L8	0.972705
Q9IVZ7	A1L4L8	0.574509
Q9IVZ9	A1L4L8	0.885864
P33424	A1X283	0.5705
P33426	A1X283	0.5705
P69617	A1X283	0.5705
Q9IVZ8	A1X283	0.5705
Q9IVZ7	A1X283	0.5705
Q9IVZ9	A1X283	0.5705
P33424	A1XBS5	0.831036
P33426	A1XBS5	0.974041
P69617	A1XBS5	0.655488
Q9IVZ8	A1XBS5	0.993475
Q9IVZ7	A1XBS5	0.577084
Q9IVZ9	A1XBS5	0.894872
P33424	A1YPR0	0.5705
P33426	A1YPR0	0.5705
P69617	A1YPR0	0.5705
Q9IVZ8	A1YPR0	0.5705
Q9IVZ7	A1YPR0	0.5705
Q9IVZ9	A1YPR0	0.5705
P33424	A1Z1Q3	0.640522
P33426	A1Z1Q3	0.593146
P69617	A1Z1Q3	0.5705
Q9IVZ8	A1Z1Q3	0.584059
Q9IVZ7	A1Z1Q3	0.5705
Q9IVZ9	A1Z1Q3	0.708996
P33424	A2A288	0.5705
P33426	A2A288	0.5705
P69617	A2A288	0.5705
Q9IVZ8	A2A288	0.5705
Q9IVZ7	A2A288	0.5705
Q9IVZ9	A2A288	0.5705
P33424	A2A2Y4	0.5705
P33426	A2A2Y4	0.5705
P69617	A2A2Y4	0.5705
Q9IVZ8	A2A2Y4	0.5705
Q9IVZ7	A2A2Y4	0.5705
Q9IVZ9	A2A2Y4	0.5705
P33424	A2A2Z9	0.5705
P33426	A2A2Z9	0.5705
P69617	A2A2Z9	0.5705
Q9IVZ8	A2A2Z9	0.5705
Q9IVZ7	A2A2Z9	0.5705
Q9IVZ9	A2A2Z9	0.5705
P33424	A2A3K4	0.5705
P33426	A2A3K4	0.5705
P69617	A2A3K4	0.5705
Q9IVZ8	A2A3K4	0.5705
Q9IVZ7	A2A3K4	0.5705
Q9IVZ9	A2A3K4	0.5705
P33424	A2A3L6	0.5705
P33426	A2A3L6	0.5705
P69617	A2A3L6	0.5705
Q9IVZ8	A2A3L6	0.5705
Q9IVZ7	A2A3L6	0.5705
Q9IVZ9	A2A3L6	0.5705
P33424	A2A3N6	0.5705
P33426	A2A3N6	0.5705
P69617	A2A3N6	0.5705
Q9IVZ8	A2A3N6	0.5705
Q9IVZ7	A2A3N6	0.5705
Q9IVZ9	A2A3N6	0.5705
P33424	A2BFH1	0.5705
P33426	A2BFH1	0.5705
P69617	A2BFH1	0.5705
Q9IVZ8	A2BFH1	0.5705
Q9IVZ7	A2BFH1	0.5705
Q9IVZ9	A2BFH1	0.5705
P33424	A2PYH4	0.5705
P33426	A2PYH4	0.5705
P69617	A2PYH4	0.5705
Q9IVZ8	A2PYH4	0.5705
Q9IVZ7	A2PYH4	0.5705
Q9IVZ9	A2PYH4	0.5705
P33424	A2RRD8	0.5705
P33426	A2RRD8	0.5705
P69617	A2RRD8	0.5705
Q9IVZ8	A2RRD8	0.5705
Q9IVZ7	A2RRD8	0.5705
Q9IVZ9	A2RRD8	0.5705
P33424	A2RRH5	0.5705
P33426	A2RRH5	0.5705
P69617	A2RRH5	0.5705
Q9IVZ8	A2RRH5	0.5705
Q9IVZ7	A2RRH5	0.5705
Q9IVZ9	A2RRH5	0.5705
P33424	A2RRP1	0.5705
P33426	A2RRP1	0.5705
P69617	A2RRP1	0.5705
Q9IVZ8	A2RRP1	0.5705
Q9IVZ7	A2RRP1	0.5705
Q9IVZ9	A2RRP1	0.5705
P33424	A2RTX5	0.641944
P33426	A2RTX5	0.62136
P69617	A2RTX5	0.570502
Q9IVZ8	A2RTX5	0.598872
Q9IVZ7	A2RTX5	0.570501
Q9IVZ9	A2RTX5	0.711849
P33424	A2RTY3	0.5705
P33426	A2RTY3	0.5705
P69617	A2RTY3	0.5705
Q9IVZ8	A2RTY3	0.5705
Q9IVZ7	A2RTY3	0.5705
Q9IVZ9	A2RTY3	0.5705
P33424	A2RU14	0.375996
P33426	A2RU14	0.253094
P69617	A2RU14	0.65054
Q9IVZ8	A2RU14	0.188044
Q9IVZ7	A2RU14	0.378408
Q9IVZ9	A2RU14	0.62098
P33424	A2RU30	0.375996
P33426	A2RU30	0.253094
P69617	A2RU30	0.65054
Q9IVZ8	A2RU30	0.188044
Q9IVZ7	A2RU30	0.378408
Q9IVZ9	A2RU30	0.62098
P33424	A2RU49	0.5705
P33426	A2RU49	0.5705
P69617	A2RU49	0.5705
Q9IVZ8	A2RU49	0.5705
Q9IVZ7	A2RU49	0.5705
Q9IVZ9	A2RU49	0.5705
P33424	A2RU54	0.5705
P33426	A2RU54	0.5705
P69617	A2RU54	0.5705
Q9IVZ8	A2RU54	0.5705
Q9IVZ7	A2RU54	0.5705
Q9IVZ9	A2RU54	0.5705
P33424	A2RU67	0.5705
P33426	A2RU67	0.5705
P69617	A2RU67	0.5705
Q9IVZ8	A2RU67	0.5705
Q9IVZ7	A2RU67	0.5705
Q9IVZ9	A2RU67	0.5705
P33424	A2RUC4	0.5705
P33426	A2RUC4	0.5705
P69617	A2RUC4	0.5705
Q9IVZ8	A2RUC4	0.5705
Q9IVZ7	A2RUC4	0.5705
Q9IVZ9	A2RUC4	0.5705
P33424	A2RUH7	0.5705
P33426	A2RUH7	0.5705
P69617	A2RUH7	0.5705
Q9IVZ8	A2RUH7	0.5705
Q9IVZ7	A2RUH7	0.5705
Q9IVZ9	A2RUH7	0.5705
P33424	A2RUR9	0.644392
P33426	A2RUR9	0.669921
P69617	A2RUR9	0.570562
Q9IVZ8	A2RUR9	0.624456
Q9IVZ7	A2RUR9	0.570531
Q9IVZ9	A2RUR9	0.716639
P33424	A2RUS2	0.5705
P33426	A2RUS2	0.5705
P69617	A2RUS2	0.5705
Q9IVZ8	A2RUS2	0.5705
Q9IVZ7	A2RUS2	0.5705
Q9IVZ9	A2RUS2	0.5705
P33424	A2RUU4	0.875337
P33426	A2RUU4	0.917193
P69617	A2RUU4	0.579535
Q9IVZ8	A2RUU4	0.972705
Q9IVZ7	A2RUU4	0.574509
Q9IVZ9	A2RUU4	0.885864
P33424	A2VCK2	0.640522
P33426	A2VCK2	0.593146
P69617	A2VCK2	0.5705
Q9IVZ8	A2VCK2	0.584059
Q9IVZ7	A2VCK2	0.5705
Q9IVZ9	A2VCK2	0.708996
P33424	A2VDF0	0.375996
P33426	A2VDF0	0.253094
P69617	A2VDF0	0.65054
Q9IVZ8	A2VDF0	0.188044
Q9IVZ7	A2VDF0	0.378408
Q9IVZ9	A2VDF0	0.62098
P33424	A2VDJ0	0.831036
P33426	A2VDJ0	0.974041
P69617	A2VDJ0	0.655488
Q9IVZ8	A2VDJ0	0.993475
Q9IVZ7	A2VDJ0	0.577084
Q9IVZ9	A2VDJ0	0.894872
P33424	A2VEC9	0.5705
P33426	A2VEC9	0.5705
P69617	A2VEC9	0.5705
Q9IVZ8	A2VEC9	0.5705
Q9IVZ7	A2VEC9	0.5705
Q9IVZ9	A2VEC9	0.5705
P33424	A3KFT3	0.5705
P33426	A3KFT3	0.5705
P69617	A3KFT3	0.5705
Q9IVZ8	A3KFT3	0.5705
Q9IVZ7	A3KFT3	0.5705
Q9IVZ9	A3KFT3	0.5705
P33424	A3KMH1	0.5705
P33426	A3KMH1	0.5705
P69617	A3KMH1	0.5705
Q9IVZ8	A3KMH1	0.5705
Q9IVZ7	A3KMH1	0.5705
Q9IVZ9	A3KMH1	0.5705
P33424	A3KN83	0.5705
P33426	A3KN83	0.5705
P69617	A3KN83	0.5705
Q9IVZ8	A3KN83	0.5705
Q9IVZ7	A3KN83	0.5705
Q9IVZ9	A3KN83	0.5705
P33424	A4D0S4	0.5705
P33426	A4D0S4	0.5705
P69617	A4D0S4	0.5705
Q9IVZ8	A4D0S4	0.5705
Q9IVZ7	A4D0S4	0.5705
Q9IVZ9	A4D0S4	0.5705
P33424	A4D0V7	0.875337
P33426	A4D0V7	0.917193
P69617	A4D0V7	0.579535
Q9IVZ8	A4D0V7	0.972705
Q9IVZ7	A4D0V7	0.574509
Q9IVZ9	A4D0V7	0.885864
P33424	A4D126	0.375996
P33426	A4D126	0.253094
P69617	A4D126	0.65054
Q9IVZ8	A4D126	0.188044
Q9IVZ7	A4D126	0.378408
Q9IVZ9	A4D126	0.62098
P33424	A4D161	0.375996
P33426	A4D161	0.253094
P69617	A4D161	0.65054
Q9IVZ8	A4D161	0.188044
Q9IVZ7	A4D161	0.378408
Q9IVZ9	A4D161	0.62098
P33424	A4D1B5	0.375996
P33426	A4D1B5	0.253094
P69617	A4D1B5	0.65054
Q9IVZ8	A4D1B5	0.188044
Q9IVZ7	A4D1B5	0.378408
Q9IVZ9	A4D1B5	0.62098
P33424	A4D1E1	0.5705
P33426	A4D1E1	0.5705
P69617	A4D1E1	0.5705
Q9IVZ8	A4D1E1	0.5705
Q9IVZ7	A4D1E1	0.5705
Q9IVZ9	A4D1E1	0.5705
P33424	A4D1E9	0.5705
P33426	A4D1E9	0.5705
P69617	A4D1E9	0.5705
Q9IVZ8	A4D1E9	0.5705
Q9IVZ7	A4D1E9	0.5705
Q9IVZ9	A4D1E9	0.5705
P33424	A4D1F6	0.5705
P33426	A4D1F6	0.5705
P69617	A4D1F6	0.5705
Q9IVZ8	A4D1F6	0.5705
Q9IVZ7	A4D1F6	0.5705
Q9IVZ9	A4D1F6	0.5705
P33424	A4D1P6	0.5705
P33426	A4D1P6	0.5705
P69617	A4D1P6	0.5705
Q9IVZ8	A4D1P6	0.5705
Q9IVZ7	A4D1P6	0.5705
Q9IVZ9	A4D1P6	0.5705
P33424	A4D1S0	0.5705
P33426	A4D1S0	0.5705
P69617	A4D1S0	0.5705
Q9IVZ8	A4D1S0	0.5705
Q9IVZ7	A4D1S0	0.5705
Q9IVZ9	A4D1S0	0.5705
P33424	A4D1S5	0.5705
P33426	A4D1S5	0.5705
P69617	A4D1S5	0.5705
Q9IVZ8	A4D1S5	0.5705
Q9IVZ7	A4D1S5	0.5705
Q9IVZ9	A4D1S5	0.5705
P33424	A4D1U4	0.375996
P33426	A4D1U4	0.253094
P69617	A4D1U4	0.65054
Q9IVZ8	A4D1U4	0.188044
Q9IVZ7	A4D1U4	0.378408
Q9IVZ9	A4D1U4	0.62098
P33424	A4D1Z8	0.5705
P33426	A4D1Z8	0.5705
P69617	A4D1Z8	0.5705
Q9IVZ8	A4D1Z8	0.5705
Q9IVZ7	A4D1Z8	0.5705
Q9IVZ9	A4D1Z8	0.5705
P33424	A4D256	0.5705
P33426	A4D256	0.5705
P69617	A4D256	0.5705
Q9IVZ8	A4D256	0.5705
Q9IVZ7	A4D256	0.5705
Q9IVZ9	A4D256	0.5705
P33424	A4D2B0	0.5705
P33426	A4D2B0	0.5705
P69617	A4D2B0	0.5705
Q9IVZ8	A4D2B0	0.5705
Q9IVZ7	A4D2B0	0.5705
Q9IVZ9	A4D2B0	0.5705
P33424	A4D2B8	0.5705
P33426	A4D2B8	0.5705
P69617	A4D2B8	0.5705
Q9IVZ8	A4D2B8	0.5705
Q9IVZ7	A4D2B8	0.5705
Q9IVZ9	A4D2B8	0.5705
P33424	A4D2G3	0.5705
P33426	A4D2G3	0.5705
P69617	A4D2G3	0.5705
Q9IVZ8	A4D2G3	0.5705
Q9IVZ7	A4D2G3	0.5705
Q9IVZ9	A4D2G3	0.5705
P33424	A4D2P6	0.5705
P33426	A4D2P6	0.5705
P69617	A4D2P6	0.5705
Q9IVZ8	A4D2P6	0.5705
Q9IVZ7	A4D2P6	0.5705
Q9IVZ9	A4D2P6	0.5705
P33424	A4FU01	0.606041
P33426	A4FU01	0.58199
P69617	A4FU01	0.5705
Q9IVZ8	A4FU01	0.57738
Q9IVZ7	A4FU01	0.5705
Q9IVZ9	A4FU01	0.640797
P33424	A4FU49	0.5705
P33426	A4FU49	0.5705
P69617	A4FU49	0.5705
Q9IVZ8	A4FU49	0.5705
Q9IVZ7	A4FU49	0.5705
Q9IVZ9	A4FU49	0.5705
P33424	A4FU69	0.5705
P33426	A4FU69	0.5705
P69617	A4FU69	0.5705
Q9IVZ8	A4FU69	0.5705
Q9IVZ7	A4FU69	0.5705
Q9IVZ9	A4FU69	0.5705
P33424	A4GXA9	0.744405
P33426	A4GXA9	0.725778
P69617	A4GXA9	0.587777
Q9IVZ8	A4GXA9	0.732088
Q9IVZ7	A4GXA9	0.578843
Q9IVZ9	A4GXA9	0.817047
P33424	A4QPB2	0.5705
P33426	A4QPB2	0.5705
P69617	A4QPB2	0.5705
Q9IVZ8	A4QPB2	0.5705
Q9IVZ7	A4QPB2	0.5705
Q9IVZ9	A4QPB2	0.5705
P33424	A4QPH2	0.5705
P33426	A4QPH2	0.5705
P69617	A4QPH2	0.5705
Q9IVZ8	A4QPH2	0.5705
Q9IVZ7	A4QPH2	0.5705
Q9IVZ9	A4QPH2	0.5705
P33424	A4UGR9	0.831036
P33426	A4UGR9	0.974041
P69617	A4UGR9	0.655488
Q9IVZ8	A4UGR9	0.993475
Q9IVZ7	A4UGR9	0.577084
Q9IVZ9	A4UGR9	0.894872
P33424	A5A3E0	0.5705
P33426	A5A3E0	0.5705
P69617	A5A3E0	0.5705
Q9IVZ8	A5A3E0	0.5705
Q9IVZ7	A5A3E0	0.5705
Q9IVZ9	A5A3E0	0.5705
P33424	A5D6W6	0.831036
P33426	A5D6W6	0.974041
P69617	A5D6W6	0.655488
Q9IVZ8	A5D6W6	0.993475
Q9IVZ7	A5D6W6	0.577084
Q9IVZ9	A5D6W6	0.894872
P33424	A5D8T8	0.5705
P33426	A5D8T8	0.5705
P69617	A5D8T8	0.5705
Q9IVZ8	A5D8T8	0.5705
Q9IVZ7	A5D8T8	0.5705
Q9IVZ9	A5D8T8	0.5705
P33424	A5D8V6	0.747855
P33426	A5D8V6	0.757578
P69617	A5D8V6	0.577603
Q9IVZ8	A5D8V6	0.723316
Q9IVZ7	A5D8V6	0.573968
Q9IVZ9	A5D8V6	0.771349
P33424	A5D8W1	0.5705
P33426	A5D8W1	0.5705
P69617	A5D8W1	0.5705
Q9IVZ8	A5D8W1	0.5705
Q9IVZ7	A5D8W1	0.5705
Q9IVZ9	A5D8W1	0.5705
P33424	A5LHX3	0.572641
P33426	A5LHX3	0.571192
P69617	A5LHX3	0.5705
Q9IVZ8	A5LHX3	0.570914
Q9IVZ7	A5LHX3	0.5705
Q9IVZ9	A5LHX3	0.574734
P33424	A5PKW4	0.5705
P33426	A5PKW4	0.5705
P69617	A5PKW4	0.5705
Q9IVZ8	A5PKW4	0.5705
Q9IVZ7	A5PKW4	0.5705
Q9IVZ9	A5PKW4	0.5705
P33424	A5PLK6	0.5705
P33426	A5PLK6	0.5705
P69617	A5PLK6	0.5705
Q9IVZ8	A5PLK6	0.5705
Q9IVZ7	A5PLK6	0.5705
Q9IVZ9	A5PLK6	0.5705
P33424	A5PLL1	0.5705
P33426	A5PLL1	0.5705
P69617	A5PLL1	0.5705
Q9IVZ8	A5PLL1	0.5705
Q9IVZ7	A5PLL1	0.5705
Q9IVZ9	A5PLL1	0.5705
P33424	A5PLL7	0.375996
P33426	A5PLL7	0.253094
P69617	A5PLL7	0.65054
Q9IVZ8	A5PLL7	0.188044
Q9IVZ7	A5PLL7	0.378408
Q9IVZ9	A5PLL7	0.62098
P33424	A5PLN7	0.831036
P33426	A5PLN7	0.974041
P69617	A5PLN7	0.655488
Q9IVZ8	A5PLN7	0.993475
Q9IVZ7	A5PLN7	0.577084
Q9IVZ9	A5PLN7	0.894872
P33424	A5PLN9	0.375996
P33426	A5PLN9	0.253094
P69617	A5PLN9	0.65054
Q9IVZ8	A5PLN9	0.188044
Q9IVZ7	A5PLN9	0.378408
Q9IVZ9	A5PLN9	0.62098
P33424	A5X5Y0	0.5705
P33426	A5X5Y0	0.5705
P69617	A5X5Y0	0.5705
Q9IVZ8	A5X5Y0	0.5705
Q9IVZ7	A5X5Y0	0.5705
Q9IVZ9	A5X5Y0	0.5705
P33424	A5YKK6	0.375996
P33426	A5YKK6	0.253094
P69617	A5YKK6	0.65054
Q9IVZ8	A5YKK6	0.188044
Q9IVZ7	A5YKK6	0.378408
Q9IVZ9	A5YKK6	0.62098
P33424	A5YM72	0.5705
P33426	A5YM72	0.5705
P69617	A5YM72	0.5705
Q9IVZ8	A5YM72	0.5705
Q9IVZ7	A5YM72	0.5705
Q9IVZ9	A5YM72	0.5705
P33424	A6BM72	0.5705
P33426	A6BM72	0.5705
P69617	A6BM72	0.5705
Q9IVZ8	A6BM72	0.5705
Q9IVZ7	A6BM72	0.5705
Q9IVZ9	A6BM72	0.5705
P33424	A6H8M9	0.5705
P33426	A6H8M9	0.5705
P69617	A6H8M9	0.5705
Q9IVZ8	A6H8M9	0.5705
Q9IVZ7	A6H8M9	0.5705
Q9IVZ9	A6H8M9	0.5705
P33424	A6H8Y1	0.5705
P33426	A6H8Y1	0.5705
P69617	A6H8Y1	0.5705
Q9IVZ8	A6H8Y1	0.5705
Q9IVZ7	A6H8Y1	0.5705
Q9IVZ9	A6H8Y1	0.5705
P33424	A6NC05	0.5705
P33426	A6NC05	0.5705
P69617	A6NC05	0.5705
Q9IVZ8	A6NC05	0.5705
Q9IVZ7	A6NC05	0.5705
Q9IVZ9	A6NC05	0.5705
P33424	A6NC42	0.5705
P33426	A6NC42	0.5705
P69617	A6NC42	0.5705
Q9IVZ8	A6NC42	0.5705
Q9IVZ7	A6NC42	0.5705
Q9IVZ9	A6NC42	0.5705
P33424	A6NC51	0.654424
P33426	A6NC51	0.64561
P69617	A6NC51	0.572926
Q9IVZ8	A6NC51	0.618795
Q9IVZ7	A6NC51	0.571648
Q9IVZ9	A6NC51	0.727388
P33424	A6NC57	0.5705
P33426	A6NC57	0.5705
P69617	A6NC57	0.5705
Q9IVZ8	A6NC57	0.5705
Q9IVZ7	A6NC57	0.5705
Q9IVZ9	A6NC57	0.5705
P33424	A6NC86	0.582176
P33426	A6NC86	0.574275
P69617	A6NC86	0.5705
Q9IVZ8	A6NC86	0.57276
Q9IVZ7	A6NC86	0.5705
Q9IVZ9	A6NC86	0.593595
P33424	A6NC97	0.875337
P33426	A6NC97	0.917193
P69617	A6NC97	0.579535
Q9IVZ8	A6NC97	0.972705
Q9IVZ7	A6NC97	0.574509
Q9IVZ9	A6NC97	0.885864
P33424	A6NC98	0.644392
P33426	A6NC98	0.669921
P69617	A6NC98	0.570562
Q9IVZ8	A6NC98	0.624456
Q9IVZ7	A6NC98	0.570531
Q9IVZ9	A6NC98	0.716639
P33424	A6NCC3	0.570501
P33426	A6NCC3	0.5705
P69617	A6NCC3	0.5705
Q9IVZ8	A6NCC3	0.5705
Q9IVZ7	A6NCC3	0.5705
Q9IVZ9	A6NCC3	0.570503
P33424	A6NCD1	0.5705
P33426	A6NCD1	0.5705
P69617	A6NCD1	0.5705
Q9IVZ8	A6NCD1	0.5705
Q9IVZ7	A6NCD1	0.5705
Q9IVZ9	A6NCD1	0.5705
P33424	A6NCF5	0.5705
P33426	A6NCF5	0.5705
P69617	A6NCF5	0.5705
Q9IVZ8	A6NCF5	0.5705
Q9IVZ7	A6NCF5	0.5705
Q9IVZ9	A6NCF5	0.5705
P33424	A6NCF6	0.5705
P33426	A6NCF6	0.5705
P69617	A6NCF6	0.5705
Q9IVZ8	A6NCF6	0.5705
Q9IVZ7	A6NCF6	0.5705
Q9IVZ9	A6NCF6	0.5705
P33424	A6NCI4	0.5705
P33426	A6NCI4	0.5705
P69617	A6NCI4	0.5705
Q9IVZ8	A6NCI4	0.5705
Q9IVZ7	A6NCI4	0.5705
Q9IVZ9	A6NCI4	0.5705
P33424	A6NCK2	0.5705
P33426	A6NCK2	0.5705
P69617	A6NCK2	0.5705
Q9IVZ8	A6NCK2	0.5705
Q9IVZ7	A6NCK2	0.5705
Q9IVZ9	A6NCK2	0.5705
P33424	A6NCL7	0.5705
P33426	A6NCL7	0.5705
P69617	A6NCL7	0.5705
Q9IVZ8	A6NCL7	0.5705
Q9IVZ7	A6NCL7	0.5705
Q9IVZ9	A6NCL7	0.5705
P33424	A6NCM1	0.5705
P33426	A6NCM1	0.5705
P69617	A6NCM1	0.5705
Q9IVZ8	A6NCM1	0.5705
Q9IVZ7	A6NCM1	0.5705
Q9IVZ9	A6NCM1	0.5705
P33424	A6NCN2	0.5705
P33426	A6NCN2	0.5705
P69617	A6NCN2	0.5705
Q9IVZ8	A6NCN2	0.5705
Q9IVZ7	A6NCN2	0.5705
Q9IVZ9	A6NCN2	0.5705
P33424	A6NCQ9	0.5705
P33426	A6NCQ9	0.5705
P69617	A6NCQ9	0.5705
Q9IVZ8	A6NCQ9	0.5705
Q9IVZ7	A6NCQ9	0.5705
Q9IVZ9	A6NCQ9	0.5705
P33424	A6NCS4	0.5705
P33426	A6NCS4	0.5705
P69617	A6NCS4	0.5705
Q9IVZ8	A6NCS4	0.5705
Q9IVZ7	A6NCS4	0.5705
Q9IVZ9	A6NCS4	0.5705
P33424	A6NCV1	0.5705
P33426	A6NCV1	0.5705
P69617	A6NCV1	0.5705
Q9IVZ8	A6NCV1	0.5705
Q9IVZ7	A6NCV1	0.5705
Q9IVZ9	A6NCV1	0.5705
P33424	A6NCW0	0.5705
P33426	A6NCW0	0.5705
P69617	A6NCW0	0.5705
Q9IVZ8	A6NCW0	0.5705
Q9IVZ7	A6NCW0	0.5705
Q9IVZ9	A6NCW0	0.5705
P33424	A6NCW7	0.5705
P33426	A6NCW7	0.5705
P69617	A6NCW7	0.5705
Q9IVZ8	A6NCW7	0.5705
Q9IVZ7	A6NCW7	0.5705
Q9IVZ9	A6NCW7	0.5705
P33424	A6ND36	0.643942
P33426	A6ND36	0.622005
P69617	A6ND36	0.570502
Q9IVZ8	A6ND36	0.599258
Q9IVZ7	A6ND36	0.570501
Q9IVZ9	A6ND36	0.715796
P33424	A6ND48	0.5705
P33426	A6ND48	0.5705
P69617	A6ND48	0.5705
Q9IVZ8	A6ND48	0.5705
Q9IVZ7	A6ND48	0.5705
Q9IVZ9	A6ND48	0.5705
P33424	A6ND91	0.5705
P33426	A6ND91	0.5705
P69617	A6ND91	0.5705
Q9IVZ8	A6ND91	0.5705
Q9IVZ7	A6ND91	0.5705
Q9IVZ9	A6ND91	0.5705
P33424	A6NDA9	0.5705
P33426	A6NDA9	0.5705
P69617	A6NDA9	0.5705
Q9IVZ8	A6NDA9	0.5705
Q9IVZ7	A6NDA9	0.5705
Q9IVZ9	A6NDA9	0.5705
P33424	A6NDB9	0.375996
P33426	A6NDB9	0.253094
P69617	A6NDB9	0.65054
Q9IVZ8	A6NDB9	0.188044
Q9IVZ7	A6NDB9	0.378408
Q9IVZ9	A6NDB9	0.62098
P33424	A6NDD5	0.579328
P33426	A6NDD5	0.573354
P69617	A6NDD5	0.5705
Q9IVZ8	A6NDD5	0.572209
Q9IVZ7	A6NDD5	0.5705
Q9IVZ9	A6NDD5	0.587962
P33424	A6NDE4	0.5705
P33426	A6NDE4	0.5705
P69617	A6NDE4	0.5705
Q9IVZ8	A6NDE4	0.5705
Q9IVZ7	A6NDE4	0.5705
Q9IVZ9	A6NDE4	0.5705
P33424	A6NDG6	0.5705
P33426	A6NDG6	0.5705
P69617	A6NDG6	0.5705
Q9IVZ8	A6NDG6	0.5705
Q9IVZ7	A6NDG6	0.5705
Q9IVZ9	A6NDG6	0.5705
P33424	A6NDH6	0.5705
P33426	A6NDH6	0.5705
P69617	A6NDH6	0.5705
Q9IVZ8	A6NDH6	0.5705
Q9IVZ7	A6NDH6	0.5705
Q9IVZ9	A6NDH6	0.5705
P33424	A6NDI0	0.5705
P33426	A6NDI0	0.5705
P69617	A6NDI0	0.5705
Q9IVZ8	A6NDI0	0.5705
Q9IVZ7	A6NDI0	0.5705
Q9IVZ9	A6NDI0	0.5705
P33424	A6NDJ8	0.5705
P33426	A6NDJ8	0.5705
P69617	A6NDJ8	0.5705
Q9IVZ8	A6NDJ8	0.5705
Q9IVZ7	A6NDJ8	0.5705
Q9IVZ9	A6NDJ8	0.5705
P33424	A6NDL7	0.579328
P33426	A6NDL7	0.573354
P69617	A6NDL7	0.5705
Q9IVZ8	A6NDL7	0.572209
Q9IVZ7	A6NDL7	0.5705
Q9IVZ9	A6NDL7	0.587962
P33424	A6NDL8	0.5705
P33426	A6NDL8	0.5705
P69617	A6NDL8	0.5705
Q9IVZ8	A6NDL8	0.5705
Q9IVZ7	A6NDL8	0.5705
Q9IVZ9	A6NDL8	0.5705
P33424	A6NDN8	0.5705
P33426	A6NDN8	0.5705
P69617	A6NDN8	0.5705
Q9IVZ8	A6NDN8	0.5705
Q9IVZ7	A6NDN8	0.5705
Q9IVZ9	A6NDN8	0.5705
P33424	A6NDP7	0.5705
P33426	A6NDP7	0.5705
P69617	A6NDP7	0.5705
Q9IVZ8	A6NDP7	0.5705
Q9IVZ7	A6NDP7	0.5705
Q9IVZ9	A6NDP7	0.5705
P33424	A6NDQ2	0.5705
P33426	A6NDQ2	0.5705
P69617	A6NDQ2	0.5705
Q9IVZ8	A6NDQ2	0.5705
Q9IVZ7	A6NDQ2	0.5705
Q9IVZ9	A6NDQ2	0.5705
P33424	A6NDR6	0.5705
P33426	A6NDR6	0.5705
P69617	A6NDR6	0.5705
Q9IVZ8	A6NDR6	0.5705
Q9IVZ7	A6NDR6	0.5705
Q9IVZ9	A6NDR6	0.5705
P33424	A6NDS4	0.5705
P33426	A6NDS4	0.5705
P69617	A6NDS4	0.5705
Q9IVZ8	A6NDS4	0.5705
Q9IVZ7	A6NDS4	0.5705
Q9IVZ9	A6NDS4	0.5705
P33424	A6NDV4	0.5705
P33426	A6NDV4	0.5705
P69617	A6NDV4	0.5705
Q9IVZ8	A6NDV4	0.5705
Q9IVZ7	A6NDV4	0.5705
Q9IVZ9	A6NDV4	0.5705
P33424	A6NDX5	0.5705
P33426	A6NDX5	0.5705
P69617	A6NDX5	0.5705
Q9IVZ8	A6NDX5	0.5705
Q9IVZ7	A6NDX5	0.5705
Q9IVZ9	A6NDX5	0.5705
P33424	A6NDY0	0.5705
P33426	A6NDY0	0.5705
P69617	A6NDY0	0.5705
Q9IVZ8	A6NDY0	0.5705
Q9IVZ7	A6NDY0	0.5705
Q9IVZ9	A6NDY0	0.5705
P33424	A6NDY2	0.5705
P33426	A6NDY2	0.5705
P69617	A6NDY2	0.5705
Q9IVZ8	A6NDY2	0.5705
Q9IVZ7	A6NDY2	0.5705
Q9IVZ9	A6NDY2	0.5705
P33424	A6NDZ8	0.619946
P33426	A6NDZ8	0.587398
P69617	A6NDZ8	0.5705
Q9IVZ8	A6NDZ8	0.580549
Q9IVZ7	A6NDZ8	0.5705
Q9IVZ9	A6NDZ8	0.668267
P33424	A6NE02	0.5705
P33426	A6NE02	0.5705
P69617	A6NE02	0.5705
Q9IVZ8	A6NE02	0.5705
Q9IVZ7	A6NE02	0.5705
Q9IVZ9	A6NE02	0.5705
P33424	A6NE21	0.5705
P33426	A6NE21	0.5705
P69617	A6NE21	0.5705
Q9IVZ8	A6NE21	0.5705
Q9IVZ7	A6NE21	0.5705
Q9IVZ9	A6NE21	0.5705
P33424	A6NE52	0.5705
P33426	A6NE52	0.5705
P69617	A6NE52	0.5705
Q9IVZ8	A6NE52	0.5705
Q9IVZ7	A6NE52	0.5705
Q9IVZ9	A6NE52	0.5705
P33424	A6NE82	0.619946
P33426	A6NE82	0.587398
P69617	A6NE82	0.5705
Q9IVZ8	A6NE82	0.580549
Q9IVZ7	A6NE82	0.5705
Q9IVZ9	A6NE82	0.668267
P33424	A6NEC2	0.641944
P33426	A6NEC2	0.62136
P69617	A6NEC2	0.570502
Q9IVZ8	A6NEC2	0.598872
Q9IVZ7	A6NEC2	0.570501
Q9IVZ9	A6NEC2	0.711849
P33424	A6NED2	0.5705
P33426	A6NED2	0.5705
P69617	A6NED2	0.5705
Q9IVZ8	A6NED2	0.5705
Q9IVZ7	A6NED2	0.5705
Q9IVZ9	A6NED2	0.5705
P33424	A6NEF3	0.643942
P33426	A6NEF3	0.622005
P69617	A6NEF3	0.570502
Q9IVZ8	A6NEF3	0.599258
Q9IVZ7	A6NEF3	0.570501
Q9IVZ9	A6NEF3	0.715796
P33424	A6NEJ1	0.5705
P33426	A6NEJ1	0.5705
P69617	A6NEJ1	0.5705
Q9IVZ8	A6NEJ1	0.5705
Q9IVZ7	A6NEJ1	0.5705
Q9IVZ9	A6NEJ1	0.5705
P33424	A6NEK1	0.5705
P33426	A6NEK1	0.5705
P69617	A6NEK1	0.5705
Q9IVZ8	A6NEK1	0.5705
Q9IVZ7	A6NEK1	0.5705
Q9IVZ9	A6NEK1	0.5705
P33424	A6NEL2	0.5705
P33426	A6NEL2	0.5705
P69617	A6NEL2	0.5705
Q9IVZ8	A6NEL2	0.5705
Q9IVZ7	A6NEL2	0.5705
Q9IVZ9	A6NEL2	0.5705
P33424	A6NEM1	0.643942
P33426	A6NEM1	0.622005
P69617	A6NEM1	0.570502
Q9IVZ8	A6NEM1	0.599258
Q9IVZ7	A6NEM1	0.570501
Q9IVZ9	A6NEM1	0.715796
P33424	A6NEQ0	0.5705
P33426	A6NEQ0	0.5705
P69617	A6NEQ0	0.5705
Q9IVZ8	A6NEQ0	0.5705
Q9IVZ7	A6NEQ0	0.5705
Q9IVZ9	A6NEQ0	0.5705
P33424	A6NER0	0.5705
P33426	A6NER0	0.5705
P69617	A6NER0	0.5705
Q9IVZ8	A6NER0	0.5705
Q9IVZ7	A6NER0	0.5705
Q9IVZ9	A6NER0	0.5705
P33424	A6NES4	0.5705
P33426	A6NES4	0.5705
P69617	A6NES4	0.5705
Q9IVZ8	A6NES4	0.5705
Q9IVZ7	A6NES4	0.5705
Q9IVZ9	A6NES4	0.5705
P33424	A6NET4	0.5705
P33426	A6NET4	0.5705
P69617	A6NET4	0.5705
Q9IVZ8	A6NET4	0.5705
Q9IVZ7	A6NET4	0.5705
Q9IVZ9	A6NET4	0.5705
P33424	A6NEV1	0.875337
P33426	A6NEV1	0.917193
P69617	A6NEV1	0.579535
Q9IVZ8	A6NEV1	0.972705
Q9IVZ7	A6NEV1	0.574509
Q9IVZ9	A6NEV1	0.885864
P33424	A6NEW6	0.5705
P33426	A6NEW6	0.5705
P69617	A6NEW6	0.5705
Q9IVZ8	A6NEW6	0.5705
Q9IVZ7	A6NEW6	0.5705
Q9IVZ9	A6NEW6	0.5705
P33424	A6NEY3	0.643942
P33426	A6NEY3	0.622005
P69617	A6NEY3	0.570502
Q9IVZ8	A6NEY3	0.599258
Q9IVZ7	A6NEY3	0.570501
Q9IVZ9	A6NEY3	0.715796
P33424	A6NEY8	0.375996
P33426	A6NEY8	0.253094
P69617	A6NEY8	0.65054
Q9IVZ8	A6NEY8	0.188044
Q9IVZ7	A6NEY8	0.378408
Q9IVZ9	A6NEY8	0.62098
P33424	A6NF01	0.644392
P33426	A6NF01	0.669921
P69617	A6NF01	0.570562
Q9IVZ8	A6NF01	0.624456
Q9IVZ7	A6NF01	0.570531
Q9IVZ9	A6NF01	0.716639
P33424	A6NF83	0.831036
P33426	A6NF83	0.974041
P69617	A6NF83	0.655488
Q9IVZ8	A6NF83	0.993475
Q9IVZ7	A6NF83	0.577084
Q9IVZ9	A6NF83	0.894872
P33424	A6NF89	0.5705
P33426	A6NF89	0.5705
P69617	A6NF89	0.5705
Q9IVZ8	A6NF89	0.5705
Q9IVZ7	A6NF89	0.5705
Q9IVZ9	A6NF89	0.5705
P33424	A6NFA1	0.875337
P33426	A6NFA1	0.917193
P69617	A6NFA1	0.579535
Q9IVZ8	A6NFA1	0.972705
Q9IVZ7	A6NFA1	0.574509
Q9IVZ9	A6NFA1	0.885864
P33424	A6NFC5	0.5705
P33426	A6NFC5	0.5705
P69617	A6NFC5	0.5705
Q9IVZ8	A6NFC5	0.5705
Q9IVZ7	A6NFC5	0.5705
Q9IVZ9	A6NFC5	0.5705
P33424	A6NFC9	0.5705
P33426	A6NFC9	0.5705
P69617	A6NFC9	0.5705
Q9IVZ8	A6NFC9	0.5705
Q9IVZ7	A6NFC9	0.5705
Q9IVZ9	A6NFC9	0.5705
P33424	A6NFD8	0.5705
P33426	A6NFD8	0.5705
P69617	A6NFD8	0.5705
Q9IVZ8	A6NFD8	0.5705
Q9IVZ7	A6NFD8	0.5705
Q9IVZ9	A6NFD8	0.5705
P33424	A6NFE3	0.5705
P33426	A6NFE3	0.5705
P69617	A6NFE3	0.5705
Q9IVZ8	A6NFE3	0.5705
Q9IVZ7	A6NFE3	0.5705
Q9IVZ9	A6NFE3	0.5705
P33424	A6NFF2	0.5705
P33426	A6NFF2	0.5705
P69617	A6NFF2	0.5705
Q9IVZ8	A6NFF2	0.5705
Q9IVZ7	A6NFF2	0.5705
Q9IVZ9	A6NFF2	0.5705
P33424	A6NFH5	0.5705
P33426	A6NFH5	0.5705
P69617	A6NFH5	0.5705
Q9IVZ8	A6NFH5	0.5705
Q9IVZ7	A6NFH5	0.5705
Q9IVZ9	A6NFH5	0.5705
P33424	A6NFI3	0.5705
P33426	A6NFI3	0.5705
P69617	A6NFI3	0.5705
Q9IVZ8	A6NFI3	0.5705
Q9IVZ7	A6NFI3	0.5705
Q9IVZ9	A6NFI3	0.5705
P33424	A6NFL8	0.643942
P33426	A6NFL8	0.622005
P69617	A6NFL8	0.570502
Q9IVZ8	A6NFL8	0.599258
Q9IVZ7	A6NFL8	0.570501
Q9IVZ9	A6NFL8	0.715796
P33424	A6NFN3	0.5705
P33426	A6NFN3	0.5705
P69617	A6NFN3	0.5705
Q9IVZ8	A6NFN3	0.5705
Q9IVZ7	A6NFN3	0.5705
Q9IVZ9	A6NFN3	0.5705
P33424	A6NFN9	0.5705
P33426	A6NFN9	0.5705
P69617	A6NFN9	0.5705
Q9IVZ8	A6NFN9	0.5705
Q9IVZ7	A6NFN9	0.5705
Q9IVZ9	A6NFN9	0.5705
P33424	A6NFT4	0.747855
P33426	A6NFT4	0.757578
P69617	A6NFT4	0.577603
Q9IVZ8	A6NFT4	0.723316
Q9IVZ7	A6NFT4	0.573968
Q9IVZ9	A6NFT4	0.771349
P33424	A6NFU0	0.5705
P33426	A6NFU0	0.5705
P69617	A6NFU0	0.5705
Q9IVZ8	A6NFU0	0.5705
Q9IVZ7	A6NFU0	0.5705
Q9IVZ9	A6NFU0	0.5705
P33424	A6NFU8	0.831036
P33426	A6NFU8	0.974041
P69617	A6NFU8	0.655488
Q9IVZ8	A6NFU8	0.993475
Q9IVZ7	A6NFU8	0.577084
Q9IVZ9	A6NFU8	0.894872
P33424	A6NFX1	0.5705
P33426	A6NFX1	0.5705
P69617	A6NFX1	0.5705
Q9IVZ8	A6NFX1	0.5705
Q9IVZ7	A6NFX1	0.5705
Q9IVZ9	A6NFX1	0.5705
P33424	A6NFY4	0.831036
P33426	A6NFY4	0.974041
P69617	A6NFY4	0.655488
Q9IVZ8	A6NFY4	0.993475
Q9IVZ7	A6NFY4	0.577084
Q9IVZ9	A6NFY4	0.894872
P33424	A6NFY7	0.641944
P33426	A6NFY7	0.62136
P69617	A6NFY7	0.570502
Q9IVZ8	A6NFY7	0.598872
Q9IVZ7	A6NFY7	0.570501
Q9IVZ9	A6NFY7	0.711849
P33424	A6NG13	0.744405
P33426	A6NG13	0.725778
P69617	A6NG13	0.587777
Q9IVZ8	A6NG13	0.732088
Q9IVZ7	A6NG13	0.578843
Q9IVZ9	A6NG13	0.817047
P33424	A6NG73	0.747855
P33426	A6NG73	0.757578
P69617	A6NG73	0.577603
Q9IVZ8	A6NG73	0.723316
Q9IVZ7	A6NG73	0.573968
Q9IVZ9	A6NG73	0.771349
P33424	A6NGB9	0.5705
P33426	A6NGB9	0.5705
P69617	A6NGB9	0.5705
Q9IVZ8	A6NGB9	0.5705
Q9IVZ7	A6NGB9	0.5705
Q9IVZ9	A6NGB9	0.5705
P33424	A6NGC4	0.5705
P33426	A6NGC4	0.5705
P69617	A6NGC4	0.5705
Q9IVZ8	A6NGC4	0.5705
Q9IVZ7	A6NGC4	0.5705
Q9IVZ9	A6NGC4	0.5705
P33424	A6NGD5	0.5705
P33426	A6NGD5	0.5705
P69617	A6NGD5	0.5705
Q9IVZ8	A6NGD5	0.5705
Q9IVZ7	A6NGD5	0.5705
Q9IVZ9	A6NGD5	0.5705
P33424	A6NGE4	0.5705
P33426	A6NGE4	0.5705
P69617	A6NGE4	0.5705
Q9IVZ8	A6NGE4	0.5705
Q9IVZ7	A6NGE4	0.5705
Q9IVZ9	A6NGE4	0.5705
P33424	A6NGH7	0.375996
P33426	A6NGH7	0.253094
P69617	A6NGH7	0.65054
Q9IVZ8	A6NGH7	0.188044
Q9IVZ7	A6NGH7	0.378408
Q9IVZ9	A6NGH7	0.62098
P33424	A6NGH8	0.5705
P33426	A6NGH8	0.5705
P69617	A6NGH8	0.5705
Q9IVZ8	A6NGH8	0.5705
Q9IVZ7	A6NGH8	0.5705
Q9IVZ9	A6NGH8	0.5705
P33424	A6NGJ6	0.5705
P33426	A6NGJ6	0.5705
P69617	A6NGJ6	0.5705
Q9IVZ8	A6NGJ6	0.5705
Q9IVZ7	A6NGJ6	0.5705
Q9IVZ9	A6NGJ6	0.5705
P33424	A6NGR9	0.5705
P33426	A6NGR9	0.5705
P69617	A6NGR9	0.5705
Q9IVZ8	A6NGR9	0.5705
Q9IVZ7	A6NGR9	0.5705
Q9IVZ9	A6NGR9	0.5705
P33424	A6NGU5	0.643942
P33426	A6NGU5	0.622005
P69617	A6NGU5	0.570502
Q9IVZ8	A6NGU5	0.599258
Q9IVZ7	A6NGU5	0.570501
Q9IVZ9	A6NGU5	0.715796
P33424	A6NGW2	0.827408
P33426	A6NGW2	0.78017
P69617	A6NGW2	0.572289
Q9IVZ8	A6NGW2	0.792662
Q9IVZ7	A6NGW2	0.57112
Q9IVZ9	A6NGW2	0.848192
P33424	A6NGY1	0.875337
P33426	A6NGY1	0.917193
P69617	A6NGY1	0.579535
Q9IVZ8	A6NGY1	0.972705
Q9IVZ7	A6NGY1	0.574509
Q9IVZ9	A6NGY1	0.885864
P33424	A6NGY5	0.5705
P33426	A6NGY5	0.5705
P69617	A6NGY5	0.5705
Q9IVZ8	A6NGY5	0.5705
Q9IVZ7	A6NGY5	0.5705
Q9IVZ9	A6NGY5	0.5705
P33424	A6NH00	0.5705
P33426	A6NH00	0.5705
P69617	A6NH00	0.5705
Q9IVZ8	A6NH00	0.5705
Q9IVZ7	A6NH00	0.5705
Q9IVZ9	A6NH00	0.5705
P33424	A6NH11	0.744405
P33426	A6NH11	0.725778
P69617	A6NH11	0.587777
Q9IVZ8	A6NH11	0.732088
Q9IVZ7	A6NH11	0.578843
Q9IVZ9	A6NH11	0.817047
P33424	A6NH21	0.747855
P33426	A6NH21	0.757578
P69617	A6NH21	0.577603
Q9IVZ8	A6NH21	0.723316
Q9IVZ7	A6NH21	0.573968
Q9IVZ9	A6NH21	0.771349
P33424	A6NH52	0.875337
P33426	A6NH52	0.917193
P69617	A6NH52	0.579535
Q9IVZ8	A6NH52	0.972705
Q9IVZ7	A6NH52	0.574509
Q9IVZ9	A6NH52	0.885864
P33424	A6NH57	0.5705
P33426	A6NH57	0.5705
P69617	A6NH57	0.5705
Q9IVZ8	A6NH57	0.5705
Q9IVZ7	A6NH57	0.5705
Q9IVZ9	A6NH57	0.5705
P33424	A6NHA9	0.5705
P33426	A6NHA9	0.5705
P69617	A6NHA9	0.5705
Q9IVZ8	A6NHA9	0.5705
Q9IVZ7	A6NHA9	0.5705
Q9IVZ9	A6NHA9	0.5705
P33424	A6NHC0	0.5705
P33426	A6NHC0	0.5705
P69617	A6NHC0	0.5705
Q9IVZ8	A6NHC0	0.5705
Q9IVZ7	A6NHC0	0.5705
Q9IVZ9	A6NHC0	0.5705
P33424	A6NHG4	0.875337
P33426	A6NHG4	0.917193
P69617	A6NHG4	0.579535
Q9IVZ8	A6NHG4	0.972705
Q9IVZ7	A6NHG4	0.574509
Q9IVZ9	A6NHG4	0.885864
P33424	A6NHG9	0.5705
P33426	A6NHG9	0.5705
P69617	A6NHG9	0.5705
Q9IVZ8	A6NHG9	0.5705
Q9IVZ7	A6NHG9	0.5705
Q9IVZ9	A6NHG9	0.5705
P33424	A6NHJ4	0.5705
P33426	A6NHJ4	0.5705
P69617	A6NHJ4	0.5705
Q9IVZ8	A6NHJ4	0.5705
Q9IVZ7	A6NHJ4	0.5705
Q9IVZ9	A6NHJ4	0.5705
P33424	A6NHL2	0.5705
P33426	A6NHL2	0.5705
P69617	A6NHL2	0.5705
Q9IVZ8	A6NHL2	0.5705
Q9IVZ7	A6NHL2	0.5705
Q9IVZ9	A6NHL2	0.5705
P33424	A6NHM9	0.827408
P33426	A6NHM9	0.78017
P69617	A6NHM9	0.572289
Q9IVZ8	A6NHM9	0.792662
Q9IVZ7	A6NHM9	0.57112
Q9IVZ9	A6NHM9	0.848192
P33424	A6NHN6	0.619946
P33426	A6NHN6	0.587398
P69617	A6NHN6	0.5705
Q9IVZ8	A6NHN6	0.580549
Q9IVZ7	A6NHN6	0.5705
Q9IVZ9	A6NHN6	0.668267
P33424	A6NHP3	0.570501
P33426	A6NHP3	0.5705
P69617	A6NHP3	0.5705
Q9IVZ8	A6NHP3	0.5705
Q9IVZ7	A6NHP3	0.5705
Q9IVZ9	A6NHP3	0.570503
P33424	A6NHQ2	0.831036
P33426	A6NHQ2	0.974041
P69617	A6NHQ2	0.655488
Q9IVZ8	A6NHQ2	0.993475
Q9IVZ7	A6NHQ2	0.577084
Q9IVZ9	A6NHQ2	0.894872
P33424	A6NHR8	0.747855
P33426	A6NHR8	0.757578
P69617	A6NHR8	0.577603
Q9IVZ8	A6NHR8	0.723316
Q9IVZ7	A6NHR8	0.573968
Q9IVZ9	A6NHR8	0.771349
P33424	A6NHR9	0.5705
P33426	A6NHR9	0.5705
P69617	A6NHR9	0.5705
Q9IVZ8	A6NHR9	0.5705
Q9IVZ7	A6NHR9	0.5705
Q9IVZ9	A6NHR9	0.5705
P33424	A6NHS7	0.654424
P33426	A6NHS7	0.64561
P69617	A6NHS7	0.572926
Q9IVZ8	A6NHS7	0.618795
Q9IVZ7	A6NHS7	0.571648
Q9IVZ9	A6NHS7	0.727388
P33424	A6NHT5	0.5705
P33426	A6NHT5	0.5705
P69617	A6NHT5	0.5705
Q9IVZ8	A6NHT5	0.5705
Q9IVZ7	A6NHT5	0.5705
Q9IVZ9	A6NHT5	0.5705
P33424	A6NHX0	0.747855
P33426	A6NHX0	0.757578
P69617	A6NHX0	0.577603
Q9IVZ8	A6NHX0	0.723316
Q9IVZ7	A6NHX0	0.573968
Q9IVZ9	A6NHX0	0.771349
P33424	A6NHY2	0.5705
P33426	A6NHY2	0.5705
P69617	A6NHY2	0.5705
Q9IVZ8	A6NHY2	0.5705
Q9IVZ7	A6NHY2	0.5705
Q9IVZ9	A6NHY2	0.5705
P33424	A6NHZ5	0.875337
P33426	A6NHZ5	0.917193
P69617	A6NHZ5	0.579535
Q9IVZ8	A6NHZ5	0.972705
Q9IVZ7	A6NHZ5	0.574509
Q9IVZ9	A6NHZ5	0.885864
P33424	A6NI03	0.5705
P33426	A6NI03	0.5705
P69617	A6NI03	0.5705
Q9IVZ8	A6NI03	0.5705
Q9IVZ7	A6NI03	0.5705
Q9IVZ9	A6NI03	0.5705
P33424	A6NI15	0.5705
P33426	A6NI15	0.5705
P69617	A6NI15	0.5705
Q9IVZ8	A6NI15	0.5705
Q9IVZ7	A6NI15	0.5705
Q9IVZ9	A6NI15	0.5705
P33424	A6NI28	0.5705
P33426	A6NI28	0.5705
P69617	A6NI28	0.5705
Q9IVZ8	A6NI28	0.5705
Q9IVZ7	A6NI28	0.5705
Q9IVZ9	A6NI28	0.5705
P33424	A6NI61	0.875337
P33426	A6NI61	0.917193
P69617	A6NI61	0.579535
Q9IVZ8	A6NI61	0.972705
Q9IVZ7	A6NI61	0.574509
Q9IVZ9	A6NI61	0.885864
P33424	A6NI72	0.5705
P33426	A6NI72	0.5705
P69617	A6NI72	0.5705
Q9IVZ8	A6NI72	0.5705
Q9IVZ7	A6NI72	0.5705
Q9IVZ9	A6NI72	0.5705
P33424	A6NI73	0.5705
P33426	A6NI73	0.5705
P69617	A6NI73	0.5705
Q9IVZ8	A6NI73	0.5705
Q9IVZ7	A6NI73	0.5705
Q9IVZ9	A6NI73	0.5705
P33424	A6NI86	0.643942
P33426	A6NI86	0.622005
P69617	A6NI86	0.570502
Q9IVZ8	A6NI86	0.599258
Q9IVZ7	A6NI86	0.570501
Q9IVZ9	A6NI86	0.715796
P33424	A6NIE6	0.875337
P33426	A6NIE6	0.917193
P69617	A6NIE6	0.579535
Q9IVZ8	A6NIE6	0.972705
Q9IVZ7	A6NIE6	0.574509
Q9IVZ9	A6NIE6	0.885864
P33424	A6NIE9	0.5705
P33426	A6NIE9	0.5705
P69617	A6NIE9	0.5705
Q9IVZ8	A6NIE9	0.5705
Q9IVZ7	A6NIE9	0.5705
Q9IVZ9	A6NIE9	0.5705
P33424	A6NIH7	0.5705
P33426	A6NIH7	0.5705
P69617	A6NIH7	0.5705
Q9IVZ8	A6NIH7	0.5705
Q9IVZ7	A6NIH7	0.5705
Q9IVZ9	A6NIH7	0.5705
P33424	A6NIJ5	0.5705
P33426	A6NIJ5	0.5705
P69617	A6NIJ5	0.5705
Q9IVZ8	A6NIJ5	0.5705
Q9IVZ7	A6NIJ5	0.5705
Q9IVZ9	A6NIJ5	0.5705
P33424	A6NIJ9	0.5705
P33426	A6NIJ9	0.5705
P69617	A6NIJ9	0.5705
Q9IVZ8	A6NIJ9	0.5705
Q9IVZ7	A6NIJ9	0.5705
Q9IVZ9	A6NIJ9	0.5705
P33424	A6NIK2	0.5705
P33426	A6NIK2	0.5705
P69617	A6NIK2	0.5705
Q9IVZ8	A6NIK2	0.5705
Q9IVZ7	A6NIK2	0.5705
Q9IVZ9	A6NIK2	0.5705
P33424	A6NIL9	0.619946
P33426	A6NIL9	0.587398
P69617	A6NIL9	0.5705
Q9IVZ8	A6NIL9	0.580549
Q9IVZ7	A6NIL9	0.5705
Q9IVZ9	A6NIL9	0.668267
P33424	A6NIM6	0.5705
P33426	A6NIM6	0.5705
P69617	A6NIM6	0.5705
Q9IVZ8	A6NIM6	0.5705
Q9IVZ7	A6NIM6	0.5705
Q9IVZ9	A6NIM6	0.5705
P33424	A6NIR3	0.5705
P33426	A6NIR3	0.5705
P69617	A6NIR3	0.5705
Q9IVZ8	A6NIR3	0.5705
Q9IVZ7	A6NIR3	0.5705
Q9IVZ9	A6NIR3	0.5705
P33424	A6NIV6	0.5705
P33426	A6NIV6	0.5705
P69617	A6NIV6	0.5705
Q9IVZ8	A6NIV6	0.5705
Q9IVZ7	A6NIV6	0.5705
Q9IVZ9	A6NIV6	0.5705
P33424	A6NIX2	0.5705
P33426	A6NIX2	0.5705
P69617	A6NIX2	0.5705
Q9IVZ8	A6NIX2	0.5705
Q9IVZ7	A6NIX2	0.5705
Q9IVZ9	A6NIX2	0.5705
P33424	A6NIY4	0.570501
P33426	A6NIY4	0.5705
P69617	A6NIY4	0.5705
Q9IVZ8	A6NIY4	0.5705
Q9IVZ7	A6NIY4	0.5705
Q9IVZ9	A6NIY4	0.570503
P33424	A6NIZ1	0.5705
P33426	A6NIZ1	0.5705
P69617	A6NIZ1	0.5705
Q9IVZ8	A6NIZ1	0.5705
Q9IVZ7	A6NIZ1	0.5705
Q9IVZ9	A6NIZ1	0.5705
P33424	A6NJ08	0.619946
P33426	A6NJ08	0.587398
P69617	A6NJ08	0.5705
Q9IVZ8	A6NJ08	0.580549
Q9IVZ7	A6NJ08	0.5705
Q9IVZ9	A6NJ08	0.668267
P33424	A6NJ16	0.5705
P33426	A6NJ16	0.5705
P69617	A6NJ16	0.5705
Q9IVZ8	A6NJ16	0.5705
Q9IVZ7	A6NJ16	0.5705
Q9IVZ9	A6NJ16	0.5705
P33424	A6NJ46	0.5705
P33426	A6NJ46	0.5705
P69617	A6NJ46	0.5705
Q9IVZ8	A6NJ46	0.5705
Q9IVZ7	A6NJ46	0.5705
Q9IVZ9	A6NJ46	0.5705
P33424	A6NJ64	0.619946
P33426	A6NJ64	0.587398
P69617	A6NJ64	0.5705
Q9IVZ8	A6NJ64	0.580549
Q9IVZ7	A6NJ64	0.5705
Q9IVZ9	A6NJ64	0.668267
P33424	A6NJ78	0.774018
P33426	A6NJ78	1.00154
P69617	A6NJ78	0.808887
Q9IVZ8	A6NJ78	1.01794
Q9IVZ7	A6NJ78	0.573259
Q9IVZ9	A6NJ78	0.869419
P33424	A6NJG2	0.5705
P33426	A6NJG2	0.5705
P69617	A6NJG2	0.5705
Q9IVZ8	A6NJG2	0.5705
Q9IVZ7	A6NJG2	0.5705
Q9IVZ9	A6NJG2	0.5705
P33424	A6NJI9	0.5705
P33426	A6NJI9	0.5705
P69617	A6NJI9	0.5705
Q9IVZ8	A6NJI9	0.5705
Q9IVZ7	A6NJI9	0.5705
Q9IVZ9	A6NJI9	0.5705
P33424	A6NJJ6	0.375996
P33426	A6NJJ6	0.253094
P69617	A6NJJ6	0.65054
Q9IVZ8	A6NJJ6	0.188044
Q9IVZ7	A6NJJ6	0.378408
Q9IVZ9	A6NJJ6	0.62098
P33424	A6NJL1	0.5705
P33426	A6NJL1	0.5705
P69617	A6NJL1	0.5705
Q9IVZ8	A6NJL1	0.5705
Q9IVZ7	A6NJL1	0.5705
Q9IVZ9	A6NJL1	0.5705
P33424	A6NJQ4	0.5705
P33426	A6NJQ4	0.5705
P69617	A6NJQ4	0.5705
Q9IVZ8	A6NJQ4	0.5705
Q9IVZ7	A6NJQ4	0.5705
Q9IVZ9	A6NJQ4	0.5705
P33424	A6NJR5	0.570501
P33426	A6NJR5	0.5705
P69617	A6NJR5	0.5705
Q9IVZ8	A6NJR5	0.5705
Q9IVZ7	A6NJR5	0.5705
Q9IVZ9	A6NJR5	0.570503
P33424	A6NJS3	0.5705
P33426	A6NJS3	0.5705
P69617	A6NJS3	0.5705
Q9IVZ8	A6NJS3	0.5705
Q9IVZ7	A6NJS3	0.5705
Q9IVZ9	A6NJS3	0.5705
P33424	A6NJT0	0.5705
P33426	A6NJT0	0.5705
P69617	A6NJT0	0.5705
Q9IVZ8	A6NJT0	0.5705
Q9IVZ7	A6NJT0	0.5705
Q9IVZ9	A6NJT0	0.5705
P33424	A6NJU9	0.619946
P33426	A6NJU9	0.587398
P69617	A6NJU9	0.5705
Q9IVZ8	A6NJU9	0.580549
Q9IVZ7	A6NJU9	0.5705
Q9IVZ9	A6NJU9	0.668267
P33424	A6NJV1	0.875337
P33426	A6NJV1	0.917193
P69617	A6NJV1	0.579535
Q9IVZ8	A6NJV1	0.972705
Q9IVZ7	A6NJV1	0.574509
Q9IVZ9	A6NJV1	0.885864
P33424	A6NJW4	0.5705
P33426	A6NJW4	0.5705
P69617	A6NJW4	0.5705
Q9IVZ8	A6NJW4	0.5705
Q9IVZ7	A6NJW4	0.5705
Q9IVZ9	A6NJW4	0.5705
P33424	A6NJY1	0.5705
P33426	A6NJY1	0.5705
P69617	A6NJY1	0.5705
Q9IVZ8	A6NJY1	0.5705
Q9IVZ7	A6NJY1	0.5705
Q9IVZ9	A6NJY1	0.5705
P33424	A6NJZ3	0.5705
P33426	A6NJZ3	0.5705
P69617	A6NJZ3	0.5705
Q9IVZ8	A6NJZ3	0.5705
Q9IVZ7	A6NJZ3	0.5705
Q9IVZ9	A6NJZ3	0.5705
P33424	A6NJZ7	0.5705
P33426	A6NJZ7	0.5705
P69617	A6NJZ7	0.5705
Q9IVZ8	A6NJZ7	0.5705
Q9IVZ7	A6NJZ7	0.5705
Q9IVZ9	A6NJZ7	0.5705
P33424	A6NK02	0.5705
P33426	A6NK02	0.5705
P69617	A6NK02	0.5705
Q9IVZ8	A6NK02	0.5705
Q9IVZ7	A6NK02	0.5705
Q9IVZ9	A6NK02	0.5705
P33424	A6NK06	0.375996
P33426	A6NK06	0.253094
P69617	A6NK06	0.65054
Q9IVZ8	A6NK06	0.188044
Q9IVZ7	A6NK06	0.378408
Q9IVZ9	A6NK06	0.62098
P33424	A6NK39	0.747855
P33426	A6NK39	0.757578
P69617	A6NK39	0.577603
Q9IVZ8	A6NK39	0.723316
Q9IVZ7	A6NK39	0.573968
Q9IVZ9	A6NK39	0.771349
P33424	A6NK44	0.831036
P33426	A6NK44	0.974041
P69617	A6NK44	0.655488
Q9IVZ8	A6NK44	0.993475
Q9IVZ7	A6NK44	0.577084
Q9IVZ9	A6NK44	0.894872
P33424	A6NK53	0.5705
P33426	A6NK53	0.5705
P69617	A6NK53	0.5705
Q9IVZ8	A6NK53	0.5705
Q9IVZ7	A6NK53	0.5705
Q9IVZ9	A6NK53	0.5705
P33424	A6NK58	0.831036
P33426	A6NK58	0.974041
P69617	A6NK58	0.655488
Q9IVZ8	A6NK58	0.993475
Q9IVZ7	A6NK58	0.577084
Q9IVZ9	A6NK58	0.894872
P33424	A6NK59	0.5705
P33426	A6NK59	0.5705
P69617	A6NK59	0.5705
Q9IVZ8	A6NK59	0.5705
Q9IVZ7	A6NK59	0.5705
Q9IVZ9	A6NK59	0.5705
P33424	A6NK75	0.5705
P33426	A6NK75	0.5705
P69617	A6NK75	0.5705
Q9IVZ8	A6NK75	0.5705
Q9IVZ7	A6NK75	0.5705
Q9IVZ9	A6NK75	0.5705
P33424	A6NK89	0.5705
P33426	A6NK89	0.5705
P69617	A6NK89	0.5705
Q9IVZ8	A6NK89	0.5705
Q9IVZ7	A6NK89	0.5705
Q9IVZ9	A6NK89	0.5705
P33424	A6NKB5	0.747855
P33426	A6NKB5	0.757578
P69617	A6NKB5	0.577603
Q9IVZ8	A6NKB5	0.723316
Q9IVZ7	A6NKB5	0.573968
Q9IVZ9	A6NKB5	0.771349
P33424	A6NKC0	0.5705
P33426	A6NKC0	0.5705
P69617	A6NKC0	0.5705
Q9IVZ8	A6NKC0	0.5705
Q9IVZ7	A6NKC0	0.5705
Q9IVZ9	A6NKC0	0.5705
P33424	A6NKC4	0.5705
P33426	A6NKC4	0.5705
P69617	A6NKC4	0.5705
Q9IVZ8	A6NKC4	0.5705
Q9IVZ7	A6NKC4	0.5705
Q9IVZ9	A6NKC4	0.5705
P33424	A6NKC9	0.5705
P33426	A6NKC9	0.5705
P69617	A6NKC9	0.5705
Q9IVZ8	A6NKC9	0.5705
Q9IVZ7	A6NKC9	0.5705
Q9IVZ9	A6NKC9	0.5705
P33424	A6NKD2	0.5705
P33426	A6NKD2	0.5705
P69617	A6NKD2	0.5705
Q9IVZ8	A6NKD2	0.5705
Q9IVZ7	A6NKD2	0.5705
Q9IVZ9	A6NKD2	0.5705
P33424	A6NKD9	0.875337
P33426	A6NKD9	0.917193
P69617	A6NKD9	0.579535
Q9IVZ8	A6NKD9	0.972705
Q9IVZ7	A6NKD9	0.574509
Q9IVZ9	A6NKD9	0.885864
P33424	A6NKF1	0.831036
P33426	A6NKF1	0.974041
P69617	A6NKF1	0.655488
Q9IVZ8	A6NKF1	0.993475
Q9IVZ7	A6NKF1	0.577084
Q9IVZ9	A6NKF1	0.894872
P33424	A6NKF2	0.641944
P33426	A6NKF2	0.62136
P69617	A6NKF2	0.570502
Q9IVZ8	A6NKF2	0.598872
Q9IVZ7	A6NKF2	0.570501
Q9IVZ9	A6NKF2	0.711849
P33424	A6NKF9	0.875337
P33426	A6NKF9	0.917193
P69617	A6NKF9	0.579535
Q9IVZ8	A6NKF9	0.972705
Q9IVZ7	A6NKF9	0.574509
Q9IVZ9	A6NKF9	0.885864
P33424	A6NKG5	0.5705
P33426	A6NKG5	0.5705
P69617	A6NKG5	0.5705
Q9IVZ8	A6NKG5	0.5705
Q9IVZ7	A6NKG5	0.5705
Q9IVZ9	A6NKG5	0.5705
P33424	A6NKH3	0.744405
P33426	A6NKH3	0.725778
P69617	A6NKH3	0.587777
Q9IVZ8	A6NKH3	0.732088
Q9IVZ7	A6NKH3	0.578843
Q9IVZ9	A6NKH3	0.817047
P33424	A6NKK0	0.5705
P33426	A6NKK0	0.5705
P69617	A6NKK0	0.5705
Q9IVZ8	A6NKK0	0.5705
Q9IVZ7	A6NKK0	0.5705
Q9IVZ9	A6NKK0	0.5705
P33424	A6NKL6	0.875337
P33426	A6NKL6	0.917193
P69617	A6NKL6	0.579535
Q9IVZ8	A6NKL6	0.972705
Q9IVZ7	A6NKL6	0.574509
Q9IVZ9	A6NKL6	0.885864
P33424	A6NKT7	0.5705
P33426	A6NKT7	0.5705
P69617	A6NKT7	0.5705
Q9IVZ8	A6NKT7	0.5705
Q9IVZ7	A6NKT7	0.5705
Q9IVZ9	A6NKT7	0.5705
P33424	A6NKU9	0.570501
P33426	A6NKU9	0.5705
P69617	A6NKU9	0.5705
Q9IVZ8	A6NKU9	0.5705
Q9IVZ7	A6NKU9	0.5705
Q9IVZ9	A6NKU9	0.570503
P33424	A6NKW6	0.641944
P33426	A6NKW6	0.62136
P69617	A6NKW6	0.570502
Q9IVZ8	A6NKW6	0.598872
Q9IVZ7	A6NKW6	0.570501
Q9IVZ9	A6NKW6	0.711849
P33424	A6NKZ8	0.5705
P33426	A6NKZ8	0.5705
P69617	A6NKZ8	0.5705
Q9IVZ8	A6NKZ8	0.5705
Q9IVZ7	A6NKZ8	0.5705
Q9IVZ9	A6NKZ8	0.5705
P33424	A6NL08	0.5705
P33426	A6NL08	0.5705
P69617	A6NL08	0.5705
Q9IVZ8	A6NL08	0.5705
Q9IVZ7	A6NL08	0.5705
Q9IVZ9	A6NL08	0.5705
P33424	A6NL26	0.5705
P33426	A6NL26	0.5705
P69617	A6NL26	0.5705
Q9IVZ8	A6NL26	0.5705
Q9IVZ7	A6NL26	0.5705
Q9IVZ9	A6NL26	0.5705
P33424	A6NL28	0.744405
P33426	A6NL28	0.725778
P69617	A6NL28	0.587777
Q9IVZ8	A6NL28	0.732088
Q9IVZ7	A6NL28	0.578843
Q9IVZ9	A6NL28	0.817047
P33424	A6NL88	0.641944
P33426	A6NL88	0.62136
P69617	A6NL88	0.570502
Q9IVZ8	A6NL88	0.598872
Q9IVZ7	A6NL88	0.570501
Q9IVZ9	A6NL88	0.711849
P33424	A6NL99	0.633777
P33426	A6NL99	0.595648
P69617	A6NL99	0.570501
Q9IVZ8	A6NL99	0.585206
Q9IVZ7	A6NL99	0.5705
Q9IVZ9	A6NL99	0.695662
P33424	A6NLB4	0.5705
P33426	A6NLB4	0.5705
P69617	A6NLB4	0.5705
Q9IVZ8	A6NLB4	0.5705
Q9IVZ7	A6NLB4	0.5705
Q9IVZ9	A6NLB4	0.5705
P33424	A6NLC8	0.5705
P33426	A6NLC8	0.5705
P69617	A6NLC8	0.5705
Q9IVZ8	A6NLC8	0.5705
Q9IVZ7	A6NLC8	0.5705
Q9IVZ9	A6NLC8	0.5705
P33424	A6NLI5	0.5705
P33426	A6NLI5	0.5705
P69617	A6NLI5	0.5705
Q9IVZ8	A6NLI5	0.5705
Q9IVZ7	A6NLI5	0.5705
Q9IVZ9	A6NLI5	0.5705
P33424	A6NLP5	0.5705
P33426	A6NLP5	0.5705
P69617	A6NLP5	0.5705
Q9IVZ8	A6NLP5	0.5705
Q9IVZ7	A6NLP5	0.5705
Q9IVZ9	A6NLP5	0.5705
P33424	A6NLU0	0.5705
P33426	A6NLU0	0.5705
P69617	A6NLU0	0.5705
Q9IVZ8	A6NLU0	0.5705
Q9IVZ7	A6NLU0	0.5705
Q9IVZ9	A6NLU0	0.5705
P33424	A6NLU5	0.5705
P33426	A6NLU5	0.5705
P69617	A6NLU5	0.5705
Q9IVZ8	A6NLU5	0.5705
Q9IVZ7	A6NLU5	0.5705
Q9IVZ9	A6NLU5	0.5705
P33424	A6NLW8	0.5705
P33426	A6NLW8	0.5705
P69617	A6NLW8	0.5705
Q9IVZ8	A6NLW8	0.5705
Q9IVZ7	A6NLW8	0.5705
Q9IVZ9	A6NLW8	0.5705
P33424	A6NLX3	0.570501
P33426	A6NLX3	0.5705
P69617	A6NLX3	0.5705
Q9IVZ8	A6NLX3	0.5705
Q9IVZ7	A6NLX3	0.5705
Q9IVZ9	A6NLX3	0.570503
P33424	A6NM03	0.5705
P33426	A6NM03	0.5705
P69617	A6NM03	0.5705
Q9IVZ8	A6NM03	0.5705
Q9IVZ7	A6NM03	0.5705
Q9IVZ9	A6NM03	0.5705
P33424	A6NM11	0.5705
P33426	A6NM11	0.5705
P69617	A6NM11	0.5705
Q9IVZ8	A6NM11	0.5705
Q9IVZ7	A6NM11	0.5705
Q9IVZ9	A6NM11	0.5705
P33424	A6NM15	0.5705
P33426	A6NM15	0.5705
P69617	A6NM15	0.5705
Q9IVZ8	A6NM15	0.5705
Q9IVZ7	A6NM15	0.5705
Q9IVZ9	A6NM15	0.5705
P33424	A6NM28	0.5705
P33426	A6NM28	0.5705
P69617	A6NM28	0.5705
Q9IVZ8	A6NM28	0.5705
Q9IVZ7	A6NM28	0.5705
Q9IVZ9	A6NM28	0.5705
P33424	A6NM36	0.5705
P33426	A6NM36	0.5705
P69617	A6NM36	0.5705
Q9IVZ8	A6NM36	0.5705
Q9IVZ7	A6NM36	0.5705
Q9IVZ9	A6NM36	0.5705
P33424	A6NM43	0.579328
P33426	A6NM43	0.573354
P69617	A6NM43	0.5705
Q9IVZ8	A6NM43	0.572209
Q9IVZ7	A6NM43	0.5705
Q9IVZ9	A6NM43	0.587962
P33424	A6NM62	0.5705
P33426	A6NM62	0.5705
P69617	A6NM62	0.5705
Q9IVZ8	A6NM62	0.5705
Q9IVZ7	A6NM62	0.5705
Q9IVZ9	A6NM62	0.5705
P33424	A6NM76	0.5705
P33426	A6NM76	0.5705
P69617	A6NM76	0.5705
Q9IVZ8	A6NM76	0.5705
Q9IVZ7	A6NM76	0.5705
Q9IVZ9	A6NM76	0.5705
P33424	A6NMB1	0.5705
P33426	A6NMB1	0.5705
P69617	A6NMB1	0.5705
Q9IVZ8	A6NMB1	0.5705
Q9IVZ7	A6NMB1	0.5705
Q9IVZ9	A6NMB1	0.5705
P33424	A6NMB9	0.5705
P33426	A6NMB9	0.5705
P69617	A6NMB9	0.5705
Q9IVZ8	A6NMB9	0.5705
Q9IVZ7	A6NMB9	0.5705
Q9IVZ9	A6NMB9	0.5705
P33424	A6NMD0	0.579328
P33426	A6NMD0	0.573354
P69617	A6NMD0	0.5705
Q9IVZ8	A6NMD0	0.572209
Q9IVZ7	A6NMD0	0.5705
Q9IVZ9	A6NMD0	0.587962
P33424	A6NME0	0.570501
P33426	A6NME0	0.5705
P69617	A6NME0	0.5705
Q9IVZ8	A6NME0	0.5705
Q9IVZ7	A6NME0	0.5705
Q9IVZ9	A6NME0	0.570503
P33424	A6NMK7	0.5705
P33426	A6NMK7	0.5705
P69617	A6NMK7	0.5705
Q9IVZ8	A6NMK7	0.5705
Q9IVZ7	A6NMK7	0.5705
Q9IVZ9	A6NMK7	0.5705
P33424	A6NML5	0.5705
P33426	A6NML5	0.5705
P69617	A6NML5	0.5705
Q9IVZ8	A6NML5	0.5705
Q9IVZ7	A6NML5	0.5705
Q9IVZ9	A6NML5	0.5705
P33424	A6NMS3	0.5705
P33426	A6NMS3	0.5705
P69617	A6NMS3	0.5705
Q9IVZ8	A6NMS3	0.5705
Q9IVZ7	A6NMS3	0.5705
Q9IVZ9	A6NMS3	0.5705
P33424	A6NMS7	0.5705
P33426	A6NMS7	0.5705
P69617	A6NMS7	0.5705
Q9IVZ8	A6NMS7	0.5705
Q9IVZ7	A6NMS7	0.5705
Q9IVZ9	A6NMS7	0.5705
P33424	A6NMT0	0.5705
P33426	A6NMT0	0.5705
P69617	A6NMT0	0.5705
Q9IVZ8	A6NMT0	0.5705
Q9IVZ7	A6NMT0	0.5705
Q9IVZ9	A6NMT0	0.5705
P33424	A6NMU1	0.5705
[truncated: 103,691 more rows]
