# Supplementary material for: Prediction of Interactions between Viral and Host Proteins Using Supervised Machine Learning Methods
Source: PLoS One. 2014 Nov 6;9(11):e112034. doi: 10.1371/journal.pone.0112034 (PMC4223108; doi:10.1371/journal.pone.0112034)
Supplement: Table S12 — GO enrichment analysis on interacting human protein partners of HBV X proteins using DAVID server. Significant biological process terms were chosen by PValue<0.05. (XLSX) [file pone.0112034.s021.xlsx]

## Sheet: Sheet1
Category	Term	Count	%	PValue	Genes	List Total	Pop Hits	Pop Total	Fold Enrichment	Bonferroni	Benjamini	FDR
GOTERM_BP_FAT	GO:0050832~defense response to fungus	5	5.68182	5.08575e-07	DEFA6, DEFA5, DEFA4, DEFA3, DEFA1	73	13	13528	71.275	0.000403727	0.000403727	0.000779889
GOTERM_BP_FAT	GO:0031640~killing of cells of another organism	5	5.68182	7.09144e-07	DEFA6, DEFA5, DEFA4, DEFA3, DEFA1	73	14	13528	66.184	0.000562902	0.00028149	0.00108746
GOTERM_BP_FAT	GO:0001906~cell killing	5	5.68182	7.23091e-06	DEFA6, DEFA5, DEFA4, DEFA3, DEFA1	73	24	13528	38.6073	0.00572491	0.00191196	0.0110879
GOTERM_BP_FAT	GO:0009620~response to fungus	5	5.68182	7.23091e-06	DEFA6, DEFA5, DEFA4, DEFA3, DEFA1	73	24	13528	38.6073	0.00572491	0.00191196	0.0110879
GOTERM_BP_FAT	GO:0006952~defense response	14	15.9091	1.86376e-05	YWHAZ, DEFB4A, CD74, IL17C, IL17D, IL17A, IL17B, DEFA6, AOAH, DEFA5, DEFA4, IL17F, DEFA3, DEFA1	73	615	13528	4.21855	0.0146895	0.00369277	0.0285767
GOTERM_BP_FAT	GO:0008104~protein localization	16	18.1818	5.03103e-05	RTP3, RTP2, YWHAZ, RTP1, ALG2, YWHAB, YWHAE, CD74, YWHAG, YWHAH, VPS13C, YWHAQ, NOP58, VPS13A, VPS13B, DHCR24	73	882	13528	3.36172	0.03916	0.00795764	0.0771222
GOTERM_BP_FAT	GO:0034613~cellular protein localization	11	12.5	5.98452e-05	RTP3, RTP2, YWHAZ, YWHAG, YWHAH, RTP1, YWHAB, YWHAQ, NOP58, YWHAE, CD74	73	411	13528	4.95977	0.0464071	0.00788847	0.0917323
GOTERM_BP_FAT	GO:0070727~cellular macromolecule localization	11	12.5	6.36006e-05	RTP3, RTP2, YWHAZ, YWHAG, YWHAH, RTP1, YWHAB, YWHAQ, NOP58, YWHAE, CD74	73	414	13528	4.92383	0.0492465	0.00718839	0.0974861
GOTERM_BP_FAT	GO:0042742~defense response to bacterium	6	6.81818	0.000320003	DEFA6, DEFA5, DEFA4, DEFA3, DEFA1, DEFB4A	73	112	13528	9.92759	0.224404	0.0312662	0.489596
GOTERM_BP_FAT	GO:0006886~intracellular protein transport	9	10.2273	0.000809405	RTP3, YWHAZ, YWHAG, YWHAH, YWHAB, YWHAQ, NOP58, YWHAE, CD74	73	374	13528	4.45945	0.474249	0.0689446	1.23404
GOTERM_BP_FAT	GO:0006605~protein targeting	7	7.95455	0.000980774	RTP3, YWHAZ, YWHAG, YWHAB, YWHAQ, NOP58, YWHAE	73	215	13528	6.03351	0.541189	0.0749538	1.49348
GOTERM_BP_FAT	GO:0006744~ubiquinone biosynthetic process	3	3.40909	0.000981665	COQ3, PDSS1, PDSS2	73	9	13528	61.7717	0.541514	0.0684386	1.49482
GOTERM_BP_FAT	GO:0006743~ubiquinone metabolic process	3	3.40909	0.000981665	COQ3, PDSS1, PDSS2	73	9	13528	61.7717	0.541514	0.0684386	1.49482
GOTERM_BP_FAT	GO:0045426~quinone cofactor biosynthetic process	3	3.40909	0.000981665	COQ3, PDSS1, PDSS2	73	9	13528	61.7717	0.541514	0.0684386	1.49482
GOTERM_BP_FAT	GO:0008610~lipid biosynthetic process	8	9.09091	0.00161644	ALOX5AP, GGPS1, LSS, PDSS1, PDSS2, CD74, DHCR24, PIGA	73	323	13528	4.58985	0.72321	0.101511	2.45028
GOTERM_BP_FAT	GO:0042375~quinone cofactor metabolic process	3	3.40909	0.00209783	COQ3, PDSS1, PDSS2	73	13	13528	42.765	0.811268	0.120379	3.16907
GOTERM_BP_FAT	GO:0009617~response to bacterium	6	6.81818	0.00362524	DEFA6, DEFA5, DEFA4, DEFA3, DEFA1, DEFB4A	73	193	13528	5.76109	0.944071	0.186148	5.4171
GOTERM_BP_FAT	GO:0009100~glycoprotein metabolic process	6	6.81818	0.00439912	IL17A, ALG2, IL17F, EXT1, EXT2, DHCR24	73	202	13528	5.50441	0.969821	0.208142	6.53739
GOTERM_BP_FAT	GO:0008299~isoprenoid biosynthetic process	3	3.40909	0.00498861	GGPS1, PDSS1, PDSS2	73	20	13528	27.7973	0.981143	0.21978	7.3824
GOTERM_BP_FAT	GO:0009108~coenzyme biosynthetic process	4	4.54545	0.00589127	COQ3, PDSS1, PDSS2, PDHB	73	69	13528	10.7429	0.990827	0.241165	8.66252
GOTERM_BP_FAT	GO:0015031~protein transport	11	12.5	0.00683535	RTP3, YWHAZ, YWHAG, YWHAH, YWHAB, YWHAQ, NOP58, VPS13A, VPS13B, YWHAE, CD74	73	762	13528	2.67515	0.995686	0.261069	9.98366
GOTERM_BP_FAT	GO:0045184~establishment of protein localization	11	12.5	0.00727468	RTP3, YWHAZ, YWHAG, YWHAH, YWHAB, YWHAQ, NOP58, VPS13A, VPS13B, YWHAE, CD74	73	769	13528	2.6508	0.996964	0.262962	10.5923
GOTERM_BP_FAT	GO:0006954~inflammatory response	7	7.95455	0.00759045	IL17C, IL17D, IL17A, YWHAZ, IL17B, AOAH, IL17F	73	325	13528	3.9914	0.997642	0.261024	11.0275
GOTERM_BP_FAT	GO:0046907~intracellular transport	10	11.3636	0.00785874	RTP3, YWHAZ, YWHAG, YWHAH, YWHAB, YWHAQ, NOP58, VPS13A, YWHAE, CD74	73	657	13528	2.82063	0.998097	0.257928	11.3956
GOTERM_BP_FAT	GO:0042427~serotonin biosynthetic process	2	2.27273	0.0106167	TPH1, TPH2	73	2	13528	185.315	0.999791	0.319694	15.0982
GOTERM_BP_FAT	GO:0051259~protein oligomerization	5	5.68182	0.0138068	ALOX5AP, YWHAB, ACOT13, PDSS1, PDSS2	73	174	13528	5.32515	0.999984	0.38119	19.2006
GOTERM_BP_FAT	GO:0051188~cofactor biosynthetic process	4	4.54545	0.0149176	COQ3, PDSS1, PDSS2, PDHB	73	97	13528	7.64186	0.999993	0.391795	20.585
GOTERM_BP_FAT	GO:0035308~negative regulation of protein amino acid dephosphorylation	2	2.27273	0.0158832	YWHAB, YWHAE	73	3	13528	123.543	0.999997	0.398603	21.7704
GOTERM_BP_FAT	GO:0035305~negative regulation of dephosphorylation	2	2.27273	0.0158832	YWHAB, YWHAE	73	3	13528	123.543	0.999997	0.398603	21.7704
GOTERM_BP_FAT	GO:0051262~protein tetramerization	3	3.40909	0.0182314	ACOT13, PDSS1, PDSS2	73	39	13528	14.255	1	0.429874	24.5844
GOTERM_BP_FAT	GO:0015014~heparan sulfate proteoglycan biosynthetic process, polysaccharide chain biosynthetic process	2	2.27273	0.0211221	EXT1, EXT2	73	4	13528	92.6575	1	0.466236	27.9186
GOTERM_BP_FAT	GO:0051290~protein heterotetramerization	2	2.27273	0.0211221	PDSS1, PDSS2	73	4	13528	92.6575	1	0.466236	27.9186
GOTERM_BP_FAT	GO:0006029~proteoglycan metabolic process	3	3.40909	0.0219167	IL17F, EXT1, EXT2	73	43	13528	12.929	1	0.466559	28.8107
GOTERM_BP_FAT	GO:0006720~isoprenoid metabolic process	3	3.40909	0.0228824	GGPS1, PDSS1, PDSS2	73	44	13528	12.6351	1	0.46942	29.8809
GOTERM_BP_FAT	GO:0042981~regulation of apoptosis	10	11.3636	0.0262436	NME5, YWHAZ, MOAP1, NTF3, ENDOG, YWHAB, SFN, YWHAE, CD74, DHCR24	73	804	13528	2.30491	1	0.505327	33.49
GOTERM_BP_FAT	GO:0042435~indole derivative biosynthetic process	2	2.27273	0.0263336	TPH1, TPH2	73	5	13528	74.126	1	0.495163	33.5841
GOTERM_BP_FAT	GO:0046219~indolalkylamine biosynthetic process	2	2.27273	0.0263336	TPH1, TPH2	73	5	13528	74.126	1	0.495163	33.5841
GOTERM_BP_FAT	GO:0042428~serotonin metabolic process	2	2.27273	0.0263336	TPH1, TPH2	73	5	13528	74.126	1	0.495163	33.5841
GOTERM_BP_FAT	GO:0043067~regulation of programmed cell death	10	11.3636	0.0277488	NME5, YWHAZ, MOAP1, NTF3, ENDOG, YWHAB, SFN, YWHAE, CD74, DHCR24	73	812	13528	2.28221	1	0.502545	35.0491
GOTERM_BP_FAT	GO:0010941~regulation of cell death	10	11.3636	0.0283288	NME5, YWHAZ, MOAP1, NTF3, ENDOG, YWHAB, SFN, YWHAE, CD74, DHCR24	73	815	13528	2.2738	1	0.49915	35.6408
GOTERM_BP_FAT	GO:0006733~oxidoreduction coenzyme metabolic process	3	3.40909	0.0312146	COQ3, PDSS1, PDSS2	73	52	13528	10.6913	1	0.523159	38.5103
GOTERM_BP_FAT	GO:0051291~protein heterooligomerization	3	3.40909	0.0312146	YWHAB, PDSS1, PDSS2	73	52	13528	10.6913	1	0.523159	38.5103
GOTERM_BP_FAT	GO:0035304~regulation of protein amino acid dephosphorylation	2	2.27273	0.0315176	YWHAB, YWHAE	73	6	13528	61.7717	1	0.516406	38.8046
GOTERM_BP_FAT	GO:0044264~cellular polysaccharide metabolic process	3	3.40909	0.032329	AOAH, EXT1, EXT2	73	53	13528	10.4895	1	0.515585	39.5861
GOTERM_BP_FAT	GO:0001935~endothelial cell proliferation	2	2.27273	0.0418042	CALCA, THAP1	73	8	13528	46.3288	1	0.600038	48.0478
GOTERM_BP_FAT	GO:0051205~protein insertion into membrane	2	2.27273	0.046907	RTP2, RTP1	73	9	13528	41.1811	1	0.633531	52.1323
GOTERM_BP_FAT	GO:0006732~coenzyme metabolic process	4	4.54545	0.0480451	COQ3, PDSS1, PDSS2, PDHB	73	153	13528	4.84484	1	0.633012	53.0014
