# Supplementary material for: Prediction of Interactions between Viral and Host Proteins Using Supervised Machine Learning Methods
Source: PLoS One. 2014 Nov 6;9(11):e112034. doi: 10.1371/journal.pone.0112034 (PMC4223108; doi:10.1371/journal.pone.0112034)
Supplement: Table S13 — GO enrichment analysis on interacting human protein partners of HBV C proteins using DAVID server. Significant biological process terms were chosen by PValue<0.05. (XLSX) [file pone.0112034.s022.xlsx]

## Sheet: Sheet1
Category	Term	Count	%	PValue	Genes	List Total	Pop Hits	Pop Total	Fold Enrichment	Bonferroni	Benjamini	FDR
GOTERM_BP_FAT	GO:0006904~vesicle docking during exocytosis	6	3.125	1.72633e-06	SCFD1, SCFD2, VPS45, STXBP1, STXBP2, STXBP3	119	24	13528	28.4202	0.00228305	0.00228305	0.00282501
GOTERM_BP_FAT	GO:0048278~vesicle docking	6	3.125	2.63472e-06	SCFD1, SCFD2, VPS45, STXBP1, STXBP2, STXBP3	119	26	13528	26.234	0.0034823	0.00174267	0.00431149
GOTERM_BP_FAT	GO:0022406~membrane docking	6	3.125	6.57261e-06	SCFD1, SCFD2, VPS45, STXBP1, STXBP2, STXBP3	119	31	13528	22.0027	0.00866441	0.00289652	0.0107552
GOTERM_BP_FAT	GO:0006835~dicarboxylic acid transport	5	2.60417	6.9715e-06	SLC1A4, SLC1A5, SLC1A2, SLC1A3, SLC1A1	119	15	13528	37.8936	0.00918782	0.00230491	0.0114079
GOTERM_BP_FAT	GO:0006865~amino acid transport	8	4.16667	1.32001e-05	SLC1A4, CPT1B, SLC1A5, SLC1A2, CPT2, SLC1A3, XK, SLC1A1	119	90	13528	10.1049	0.0173252	0.0034893	0.021599
GOTERM_BP_FAT	GO:0046942~carboxylic acid transport	9	4.6875	4.28944e-05	SLC1A4, CPT1B, SLC1A5, SLC1A2, CPT2, SLC1A3, XK, SLC1A1, CROT	119	147	13528	6.96004	0.0552107	0.0094209	0.0701712
GOTERM_BP_FAT	GO:0015849~organic acid transport	9	4.6875	4.50191e-05	SLC1A4, CPT1B, SLC1A5, SLC1A2, CPT2, SLC1A3, XK, SLC1A1, CROT	119	148	13528	6.91301	0.0578649	0.00847908	0.0736458
GOTERM_BP_FAT	GO:0006599~phosphagen metabolic process	4	2.08333	5.23053e-05	CKMT1A, CKM, CKMT2, CKB	119	9	13528	50.5247	0.0669104	0.00861939	0.0855605
GOTERM_BP_FAT	GO:0006600~creatine metabolic process	4	2.08333	5.23053e-05	CKMT1A, CKM, CKMT2, CKB	119	9	13528	50.5247	0.0669104	0.00861939	0.0855605
GOTERM_BP_FAT	GO:0015837~amine transport	8	4.16667	7.62075e-05	SLC1A4, CPT1B, SLC1A5, SLC1A2, CPT2, SLC1A3, XK, SLC1A1	119	118	13528	7.70716	0.0959789	0.0111488	0.124636
GOTERM_BP_FAT	GO:0070779~D-aspartate import	3	1.5625	0.000225042	SLC1A2, SLC1A3, SLC1A1	119	3	13528	113.681	0.257691	0.0293593	0.367633
GOTERM_BP_FAT	GO:0070777~D-aspartate transport	3	1.5625	0.000225042	SLC1A2, SLC1A3, SLC1A1	119	3	13528	113.681	0.257691	0.0293593	0.367633
GOTERM_BP_FAT	GO:0019751~polyol metabolic process	5	2.60417	0.000394468	MOGAT3, MOGAT2, MOGAT1, DGAT2, ITPK1	119	40	13528	14.2101	0.406892	0.0463791	0.643574
GOTERM_BP_FAT	GO:0006575~cellular amino acid derivative metabolic process	8	4.16667	0.000621768	CPT1B, CKMT1A, SLC1A3, CKM, CKMT2, VNN1, VNN2, CKB	119	166	13528	5.47859	0.561097	0.0663214	1.01264
GOTERM_BP_FAT	GO:0042940~D-amino acid transport	3	1.5625	0.000741596	SLC1A2, SLC1A3, SLC1A1	119	5	13528	68.2084	0.625528	0.0727729	1.20669
GOTERM_BP_FAT	GO:0015807~L-amino acid transport	4	2.08333	0.00100872	SLC1A4, SLC1A2, SLC1A3, SLC1A1	119	23	13528	19.7706	0.737162	0.0910308	1.63798
GOTERM_BP_FAT	GO:0006071~glycerol metabolic process	4	2.08333	0.00100872	MOGAT3, MOGAT2, MOGAT1, DGAT2	119	23	13528	19.7706	0.737162	0.0910308	1.63798
GOTERM_BP_FAT	GO:0051938~L-glutamate import	3	1.5625	0.00110605	SLC1A2, SLC1A3, SLC1A1	119	6	13528	56.8403	0.768972	0.0930619	1.79469
GOTERM_BP_FAT	GO:0019400~alditol metabolic process	4	2.08333	0.0012935	MOGAT3, MOGAT2, MOGAT1, DGAT2	119	25	13528	18.1889	0.819802	0.10157	2.09583
GOTERM_BP_FAT	GO:0051783~regulation of nuclear division	5	2.60417	0.00142423	MAD2L1, PRMT5, IGF2, MAD2L2, IL1A	119	56	13528	10.1501	0.848479	0.105063	2.30535
GOTERM_BP_FAT	GO:0007088~regulation of mitosis	5	2.60417	0.00142423	MAD2L1, PRMT5, IGF2, MAD2L2, IL1A	119	56	13528	10.1501	0.848479	0.105063	2.30535
GOTERM_BP_FAT	GO:0015810~aspartate transport	3	1.5625	0.00153964	SLC1A2, SLC1A3, SLC1A1	119	7	13528	48.7203	0.869978	0.107149	2.48995
GOTERM_BP_FAT	GO:0006820~anion transport	7	3.64583	0.00156918	SLC12A7, SLC1A2, SLC1A3, SLC4A2, SLC4A1, SLC4A3, SLC1A1	119	143	13528	5.56479	0.874973	0.103658	2.53715
GOTERM_BP_FAT	GO:0006635~fatty acid beta-oxidation	4	2.08333	0.00180767	CPT1B, CPT2, CRAT, CPT1A	119	28	13528	16.2401	0.908874	0.112881	2.91742
GOTERM_BP_FAT	GO:0043090~amino acid import	3	1.5625	0.00204115	SLC1A2, SLC1A3, SLC1A1	119	8	13528	42.6303	0.933146	0.120869	3.28836
GOTERM_BP_FAT	GO:0043092~L-amino acid import	3	1.5625	0.00204115	SLC1A2, SLC1A3, SLC1A1	119	8	13528	42.6303	0.933146	0.120869	3.28836
GOTERM_BP_FAT	GO:0042592~homeostatic process	16	8.33333	0.00221793	SLC12A7, MPV17, IGF2, BCL2L1, CKB, NPC1, DKC1, BCL2, TCEA1, PTCH1, SLC4A1, TFF1, CP, NDUFS1, IL1A, IFI6	119	751	13528	2.42196	0.947123	0.125084	3.56833
GOTERM_BP_FAT	GO:0042742~defense response to bacterium	6	3.125	0.00296309	DEFB132, DEFB114, DEFB123, DEFB118, DEFB127, DEFB119	119	112	13528	6.09004	0.980336	0.15703	4.74011
GOTERM_BP_FAT	GO:0006839~mitochondrial transport	5	2.60417	0.00307369	CPT1B, CPT2, SLC1A3, BCL2, BCL2L1	119	69	13528	8.23773	0.983022	0.156189	4.91289
GOTERM_BP_FAT	GO:0017157~regulation of exocytosis	4	2.08333	0.00317885	B4GALT1, STXBP1, STXBP2, STXBP3	119	34	13528	13.3742	0.985235	0.15517	5.07689
GOTERM_BP_FAT	GO:0006887~exocytosis	6	3.125	0.00332072	SCFD1, SCFD2, VPS45, STXBP1, STXBP2, STXBP3	119	115	13528	5.93117	0.987771	0.155814	5.29774
GOTERM_BP_FAT	GO:0009062~fatty acid catabolic process	4	2.08333	0.0037453	CPT1B, CPT2, CRAT, CPT1A	119	36	13528	12.6312	0.993044	0.168067	5.95576
GOTERM_BP_FAT	GO:0051881~regulation of mitochondrial membrane potential	3	1.5625	0.00394134	BCL2, BCL2L1, NDUFS1	119	11	13528	31.0038	0.994639	0.170338	6.25814
GOTERM_BP_FAT	GO:0046460~neutral lipid biosynthetic process	3	1.5625	0.00470273	MOGAT2, MOGAT1, DGAT2	119	12	13528	28.4202	0.998052	0.193628	7.4239
GOTERM_BP_FAT	GO:0046463~acylglycerol biosynthetic process	3	1.5625	0.00470273	MOGAT2, MOGAT1, DGAT2	119	12	13528	28.4202	0.998052	0.193628	7.4239
GOTERM_BP_FAT	GO:0019395~fatty acid oxidation	4	2.08333	0.00470392	CPT1B, CPT2, CRAT, CPT1A	119	39	13528	11.6596	0.998055	0.187866	7.42571
GOTERM_BP_FAT	GO:0034440~lipid oxidation	4	2.08333	0.00470392	CPT1B, CPT2, CRAT, CPT1A	119	39	13528	11.6596	0.998055	0.187866	7.42571
GOTERM_BP_FAT	GO:0046504~glycerol ether biosynthetic process	3	1.5625	0.00552621	MOGAT2, MOGAT1, DGAT2	119	13	13528	26.234	0.999349	0.210754	8.6694
GOTERM_BP_FAT	GO:0060341~regulation of cellular localization	8	4.16667	0.00601739	B4GALT1, SCFD1, STXBP1, STXBP2, STXBP3, IGF2, CPT1A, IL1A	119	248	13528	3.66712	0.999662	0.220982	9.40479
GOTERM_BP_FAT	GO:0015813~L-glutamate transport	3	1.5625	0.00641065	SLC1A2, SLC1A3, SLC1A1	119	14	13528	24.3601	0.9998	0.227429	9.98957
GOTERM_BP_FAT	GO:0006631~fatty acid metabolic process	7	3.64583	0.00775118	AWAT2, CPT1C, CPT1B, CPT2, CRAT, CROT, CPT1A	119	198	13528	4.01901	0.999966	0.261413	11.9564
GOTERM_BP_FAT	GO:0015800~acidic amino acid transport	3	1.5625	0.00835802	SLC1A2, SLC1A3, SLC1A1	119	16	13528	21.3151	0.999985	0.272034	12.8334
GOTERM_BP_FAT	GO:0051046~regulation of secretion	7	3.64583	0.00851208	B4GALT1, STXBP1, STXBP2, STXBP3, IGF2, CPT1A, IL1A	119	202	13528	3.93943	0.999988	0.26977	13.0548
GOTERM_BP_FAT	GO:0015718~monocarboxylic acid transport	4	2.08333	0.0094132	SLC1A4, CPT1B, CPT2, CROT	119	50	13528	9.09445	0.999996	0.287115	14.3389
GOTERM_BP_FAT	GO:0060627~regulation of vesicle-mediated transport	5	2.60417	0.00987287	B4GALT1, SCFD1, STXBP1, STXBP2, STXBP3	119	96	13528	5.92087	0.999998	0.292276	14.9871
GOTERM_BP_FAT	GO:0007346~regulation of mitotic cell cycle	6	3.125	0.0106266	MAD2L1, PRMT5, BCL2, IGF2, MAD2L2, IL1A	119	152	13528	4.48739	0.999999	0.304197	16.0399
GOTERM_BP_FAT	GO:0001836~release of cytochrome c from mitochondria	3	1.5625	0.0142176	BCL2, BCL2L1, IFI6	119	21	13528	16.2401	1	0.377479	20.8901
GOTERM_BP_FAT	GO:0050653~chondroitin sulfate proteoglycan biosynthetic process, polysaccharide chain biosynthetic process	2	1.04167	0.0173699	CSGALNACT1, CSGALNACT2	119	2	13528	113.681	1	0.432122	24.9298
GOTERM_BP_FAT	GO:0051902~negative regulation of mitochondrial depolarization	2	1.04167	0.0173699	BCL2, IFI6	119	2	13528	113.681	1	0.432122	24.9298
GOTERM_BP_FAT	GO:0010564~regulation of cell cycle process	5	2.60417	0.017611	MAD2L1, PRMT5, IGF2, MAD2L2, IL1A	119	114	13528	4.98599	1	0.428855	25.2307
GOTERM_BP_FAT	GO:0051180~vitamin transport	3	1.5625	0.0183715	GC, CPT1B, CPT2	119	24	13528	14.2101	1	0.435002	26.1723
GOTERM_BP_FAT	GO:0006952~defense response	12	6.25	0.0184573	B4GALT1, DEFB132, DEFB114, BCL2, DEFB123, DEFB118, VNN1, TFF3, IGF2, DEFB127, IL1A, DEFB119	119	615	13528	2.21816	1	0.429125	26.2778
GOTERM_BP_FAT	GO:0030258~lipid modification	4	2.08333	0.0223423	CPT1B, CPT2, CRAT, CPT1A	119	69	13528	6.59018	1	0.485631	30.9104
GOTERM_BP_FAT	GO:0008610~lipid biosynthetic process	8	4.16667	0.0229933	AWAT2, MOGAT3, CPT1B, MOGAT2, DGAT2L6, AWAT1, MOGAT1, DGAT2	119	323	13528	2.81562	1	0.488052	31.6594
GOTERM_BP_FAT	GO:0015908~fatty acid transport	3	1.5625	0.0245995	CPT1B, CPT2, CROT	119	28	13528	12.1801	1	0.504227	33.4749
GOTERM_BP_FAT	GO:0006853~carnitine shuttle	2	1.04167	0.0259423	CPT1B, CPT2	119	3	13528	75.7871	1	0.515685	34.9579
GOTERM_BP_FAT	GO:0070527~platelet aggregation	2	1.04167	0.0259423	STXBP1, STXBP3	119	3	13528	75.7871	1	0.515685	34.9579
GOTERM_BP_FAT	GO:0015939~pantothenate metabolic process	2	1.04167	0.0259423	VNN1, VNN2	119	3	13528	75.7871	1	0.515685	34.9579
GOTERM_BP_FAT	GO:0009617~response to bacterium	6	3.125	0.0269285	DEFB132, DEFB114, DEFB123, DEFB118, DEFB127, DEFB119	119	193	13528	3.53411	1	0.521738	36.0273
GOTERM_BP_FAT	GO:0044242~cellular lipid catabolic process	4	2.08333	0.0287	CPT1B, CPT2, CRAT, CPT1A	119	76	13528	5.98319	1	0.537494	37.9067
GOTERM_BP_FAT	GO:0008637~apoptotic mitochondrial changes	3	1.5625	0.0297545	BCL2, BCL2L1, IFI6	119	31	13528	11.0014	1	0.543504	39.0007
GOTERM_BP_FAT	GO:0045017~glycerolipid biosynthetic process	4	2.08333	0.0327192	CPT1B, MOGAT2, MOGAT1, DGAT2	119	80	13528	5.68403	1	0.571307	41.9803
GOTERM_BP_FAT	GO:0043312~neutrophil degranulation	2	1.04167	0.0344405	STXBP2, STXBP3	119	4	13528	56.8403	1	0.583358	43.647
GOTERM_BP_FAT	GO:0006651~diacylglycerol biosynthetic process	2	1.04167	0.0344405	MOGAT2, MOGAT1	119	4	13528	56.8403	1	0.583358	43.647
GOTERM_BP_FAT	GO:0050651~dermatan sulfate proteoglycan biosynthetic process	2	1.04167	0.0344405	CSGALNACT1, CSGALNACT2	119	4	13528	56.8403	1	0.583358	43.647
GOTERM_BP_FAT	GO:0032940~secretion by cell	6	3.125	0.0348956	SCFD1, SCFD2, VPS45, STXBP1, STXBP2, STXBP3	119	207	13528	3.29509	1	0.581415	44.0801
GOTERM_BP_FAT	GO:0048878~chemical homeostasis	10	5.20833	0.0349962	NPC1, BCL2, IGF2, PTCH1, SLC4A1, BCL2L1, CP, NDUFS1, IFI6, CKB	119	512	13528	2.22033	1	0.5758	44.1754
GOTERM_BP_FAT	GO:0043407~negative regulation of MAP kinase activity	3	1.5625	0.039197	SPRY2, SPRY1, SPRY4	119	36	13528	9.47339	1	0.611468	48.0219
GOTERM_BP_FAT	GO:0006469~negative regulation of protein kinase activity	4	2.08333	0.0404203	SPRY2, SPRY1, IGF2, SPRY4	119	87	13528	5.2267	1	0.61649	49.0944
GOTERM_BP_FAT	GO:0050655~dermatan sulfate proteoglycan metabolic process	2	1.04167	0.0428652	CSGALNACT1, CSGALNACT2	119	5	13528	45.4723	1	0.632158	51.1758
GOTERM_BP_FAT	GO:0033673~negative regulation of kinase activity	4	2.08333	0.0439772	SPRY2, SPRY1, IGF2, SPRY4	119	90	13528	5.05247	1	0.635502	52.0958
GOTERM_BP_FAT	GO:0005996~monosaccharide metabolic process	6	3.125	0.0449036	B4GALT1, CSGALNACT1, MAN2C1, IGF2, CPT1A, B3GALTL	119	222	13528	3.07245	1	0.637165	52.8498
GOTERM_BP_FAT	GO:0007586~digestion	4	2.08333	0.0451965	MOGAT2, TFF2, TFF3, TFF1	119	91	13528	4.99695	1	0.633533	53.0859
GOTERM_BP_FAT	GO:0043434~response to peptide hormone stimulus	5	2.60417	0.0457762	BCL2, TFF3, IGF2, TFF1, BCL2L1	119	154	13528	3.69093	1	0.632351	53.5499
