# Supplementary material for: Prediction of Interactions between Viral and Host Proteins Using Supervised Machine Learning Methods
Source: PLoS One. 2014 Nov 6;9(11):e112034. doi: 10.1371/journal.pone.0112034 (PMC4223108; doi:10.1371/journal.pone.0112034)
Supplement: Table S14 — GO enrichment analysis on interacting human protein partners of HBV P proteins using DAVID server. Significant biological process terms were chosen by PValue<0.05. (XLSX) [file pone.0112034.s023.xlsx]

## Sheet: Sheet1
Category	Term	Count	%	PValue	Genes	List Total	Pop Hits	Pop Total	Fold Enrichment	Bonferroni	Benjamini	FDR
GOTERM_BP_FAT	GO:0051186~cofactor metabolic process	20	4.46429	2.5143e-08	NAMPT, ACO2, HMGCR, ACO1, IREB2, GIF, PNP, SOD2, SDHA, GSS, MTHFS, PGLS, PANK2, PANK3, FXN, PANK1, NARFL, CTNS, NAPRT1, FH	283	195	13528	4.90278	4.5885e-05	4.5885e-05	4.27667e-05
GOTERM_BP_FAT	GO:0006732~coenzyme metabolic process	16	3.57143	7.08574e-07	NAMPT, ACO2, HMGCR, ACO1, PNP, SOD2, SDHA, GSS, MTHFS, PGLS, PANK2, PANK3, PANK1, CTNS, NAPRT1, FH	283	153	13528	4.99891	0.00129231	0.000646365	0.00120523
GOTERM_BP_FAT	GO:0051188~cofactor biosynthetic process	11	2.45536	3.36194e-05	GSS, NAMPT, MTHFS, PANK2, PANK3, FXN, PANK1, IREB2, NARFL, PNP, NAPRT1	283	97	13528	5.42086	0.059512	0.0202444	0.057169
GOTERM_BP_FAT	GO:0017121~phospholipid scrambling	4	0.892857	3.53018e-05	PLSCR1, PLSCR4, PLSCR2, PLSCR3	283	4	13528	47.8021	0.0623954	0.0159777	0.0600292
GOTERM_BP_FAT	GO:0051494~negative regulation of cytoskeleton organization	8	1.78571	0.000136872	TMSB15A, MAP2, TMSB15B, MAP4, TMSB4X, TMSB10, MID1IP1, ADD2, ADD1	283	55	13528	6.95304	0.22105	0.0487342	0.232556
GOTERM_BP_FAT	GO:0008104~protein localization	36	8.03571	0.000179091	VPS29, STON2, PALM, PPY, DERL2, STON1, DERL1, VPS37B, VPS37C, SFT2D1, SFT2D2, IMMP2L, GCKR, TMSB15A, TMSB15B, CHM, SCG5, DOPEY2, DOPEY1, SEC61A1, SCG2, SEC61A2, RILP, PRAF2, TMSB10, SFT2D3, ATG3, RABEP2, CHML, PSEN1, RABEP1, PSEN2, TMSB4X, AKAP7, AKAP3, AKAP4, TOB1	283	882	13528	1.95111	0.278823	0.0530211	0.304187
GOTERM_BP_FAT	GO:0051129~negative regulation of cellular component organization	12	2.67857	0.000189187	SNCA, TMSB10, MID1IP1, EIF4EBP1, APOA2, TMSB15A, PSEN1, TMSB15B, MAP2, MAP4, TMSB4X, ADD2, ADD1	283	142	13528	4.03962	0.291991	0.0481315	0.321308
GOTERM_BP_FAT	GO:0000270~peptidoglycan metabolic process	4	0.892857	0.000294802	PGLYRP4, PGLYRP2, PGLYRP3, PGLYRP1	283	7	13528	27.3155	0.41614	0.0650495	0.500258
GOTERM_BP_FAT	GO:0009253~peptidoglycan catabolic process	4	0.892857	0.000294802	PGLYRP4, PGLYRP2, PGLYRP3, PGLYRP1	283	7	13528	27.3155	0.41614	0.0650495	0.500258
GOTERM_BP_FAT	GO:0010639~negative regulation of organelle organization	9	2.00893	0.000302803	TMSB15A, SNCA, MAP2, TMSB15B, MAP4, TMSB4X, TMSB10, MID1IP1, ADD2, ADD1	283	82	13528	5.24657	0.424606	0.0595634	0.513802
GOTERM_BP_FAT	GO:0042326~negative regulation of phosphorylation	7	1.5625	0.000319979	CDKN1C, ATXN1, CDKN1A, CDKN1B, PSEN1, PSEN2, PEBP1	283	45	13528	7.43589	0.442367	0.0567326	0.542871
GOTERM_BP_FAT	GO:0009116~nucleoside metabolic process	8	1.78571	0.000357229	PANK2, PANK3, HMGCR, PANK1, UPP1, MTAP, UPP2, PNP	283	64	13528	5.97527	0.479028	0.0575553	0.605888
GOTERM_BP_FAT	GO:0009119~ribonucleoside metabolic process	7	1.5625	0.000361621	PANK2, PANK3, HMGCR, PANK1, UPP1, UPP2, PNP	283	46	13528	7.27424	0.483189	0.053521	0.613317
GOTERM_BP_FAT	GO:0045936~negative regulation of phosphate metabolic process	7	1.5625	0.00045755	CDKN1C, ATXN1, CDKN1A, CDKN1B, PSEN1, PSEN2, PEBP1	283	48	13528	6.97114	0.566221	0.0622273	0.775419
GOTERM_BP_FAT	GO:0010563~negative regulation of phosphorus metabolic process	7	1.5625	0.00045755	CDKN1C, ATXN1, CDKN1A, CDKN1B, PSEN1, PSEN2, PEBP1	283	48	13528	6.97114	0.566221	0.0622273	0.775419
GOTERM_BP_FAT	GO:0051493~regulation of cytoskeleton organization	11	2.45536	0.000557997	CDKN1B, CCDC88A, TMSB15A, MAP2, TMSB15B, AMOT, MAP4, TMSB4X, TMSB10, MID1IP1, ADD2, ADD1	283	136	13528	3.86635	0.63891	0.0701752	0.944888
GOTERM_BP_FAT	GO:0009108~coenzyme biosynthetic process	8	1.78571	0.000567907	GSS, NAMPT, MTHFS, PANK2, PANK3, PANK1, PNP, NAPRT1	283	69	13528	5.54227	0.645386	0.0667807	0.961595
GOTERM_BP_FAT	GO:0031333~negative regulation of protein complex assembly	6	1.33929	0.000644018	EIF4EBP1, TMSB15A, TMSB15B, TMSB4X, TMSB10, ADD2, ADD1	283	34	13528	8.43567	0.6914	0.0708471	1.0898
GOTERM_BP_FAT	GO:0015936~coenzyme A metabolic process	4	0.892857	0.000685899	PANK2, PANK3, HMGCR, PANK1	283	9	13528	21.2454	0.714123	0.0710111	1.16029
GOTERM_BP_FAT	GO:0016045~detection of bacterium	4	0.892857	0.000685899	PGLYRP4, PGLYRP2, PGLYRP3, PGLYRP1	283	9	13528	21.2454	0.714123	0.0710111	1.16029
GOTERM_BP_FAT	GO:0009060~aerobic respiration	6	1.33929	0.0007387	SDHA, FXN, ACO2, ACO1, SURF1, FH	283	35	13528	8.19465	0.740403	0.0721856	1.24908
GOTERM_BP_FAT	GO:0015980~energy derivation by oxidation of organic compounds	11	2.45536	0.000871174	SDHA, PPP1R2, FXN, ACO2, ACO1, SNCA, PPP1R2P3, SURF1, PPP1R2P1, FH, SOD2	283	144	13528	3.65155	0.796194	0.0803067	1.47152
GOTERM_BP_FAT	GO:0033865~nucleoside bisphosphate metabolic process	4	0.892857	0.0013062	PANK2, PANK3, HMGCR, PANK1	283	11	13528	17.3826	0.907946	0.112431	2.19869
GOTERM_BP_FAT	GO:0033043~regulation of organelle organization	13	2.90179	0.00200217	CCDC88A, SNCA, TMSB10, MID1IP1, CDKN1B, TMSB15A, MAP2, TMSB15B, MAP4, AMOT, PEBP1, TMSB4X, ADD2, ADD1	283	217	13528	2.86372	0.974206	0.159848	3.35153
GOTERM_BP_FAT	GO:0006487~protein amino acid N-linked glycosylation	6	1.33929	0.00212172	STT3B, MGAT1, POMGNT1, STT3A, MPDU1, DAD1	283	44	13528	6.51847	0.979272	0.161544	3.54826
GOTERM_BP_FAT	GO:0043666~regulation of phosphoprotein phosphatase activity	4	0.892857	0.00219516	PPP1R2, PPP1R2P9, PPP1R2P3, PPP1R2P1	283	13	13528	14.7083	0.981877	0.160016	3.66892
GOTERM_BP_FAT	GO:0016485~protein processing	9	2.00893	0.00236437	IMMP2L, PSEN1, FXN, C3, PSEN2, SCG5, C2, SHH, IHH	283	112	13528	3.84124	0.986701	0.164733	3.94642
GOTERM_BP_FAT	GO:0015889~cobalamin transport	3	0.669643	0.00252704	GIF, TCN2, TCN1	283	4	13528	35.8516	0.990124	0.168652	4.21247
GOTERM_BP_FAT	GO:0015031~protein transport	29	6.47321	0.00254357	VPS29, STON2, PPY, DERL2, STON1, DERL1, VPS37B, VPS37C, SFT2D1, IMMP2L, SFT2D2, GCKR, CHM, SCG5, DOPEY2, DOPEY1, SEC61A1, SEC61A2, SCG2, RILP, PRAF2, SFT2D3, ATG3, RABEP2, CHML, PSEN1, RABEP1, PSEN2, TOB1	283	762	13528	1.81924	0.990419	0.163699	4.23947
GOTERM_BP_FAT	GO:0030837~negative regulation of actin filament polymerization	5	1.11607	0.00255083	TMSB15A, TMSB15B, TMSB4X, TMSB10, ADD2, ADD1	283	28	13528	8.53609	0.990545	0.158558	4.25133
GOTERM_BP_FAT	GO:0006027~glycosaminoglycan catabolic process	4	0.892857	0.00275105	PGLYRP4, PGLYRP2, PGLYRP3, PGLYRP1	283	14	13528	13.6577	0.993445	0.164359	4.57771
GOTERM_BP_FAT	GO:0045184~establishment of protein localization	29	6.47321	0.00286513	VPS29, STON2, PPY, DERL2, STON1, DERL1, VPS37B, VPS37C, SFT2D1, IMMP2L, SFT2D2, GCKR, CHM, SCG5, DOPEY2, DOPEY1, SEC61A1, SEC61A2, SCG2, RILP, PRAF2, SFT2D3, ATG3, RABEP2, CHML, PSEN1, RABEP1, PSEN2, TOB1	283	769	13528	1.80268	0.99468	0.165201	4.76322
GOTERM_BP_FAT	GO:0032272~negative regulation of protein polymerization	5	1.11607	0.00291109	TMSB15A, TMSB15B, TMSB4X, TMSB10, ADD2, ADD1	283	29	13528	8.24174	0.99511	0.162513	4.83785
GOTERM_BP_FAT	GO:0042278~purine nucleoside metabolic process	5	1.11607	0.00291109	PANK2, PANK3, HMGCR, PANK1, PNP	283	29	13528	8.24174	0.99511	0.162513	4.83785
GOTERM_BP_FAT	GO:0046128~purine ribonucleoside metabolic process	5	1.11607	0.00291109	PANK2, PANK3, HMGCR, PANK1, PNP	283	29	13528	8.24174	0.99511	0.162513	4.83785
GOTERM_BP_FAT	GO:0000041~transition metal ion transport	7	1.5625	0.00358493	SFXN3, SFXN4, GIF, SFXN1, SFXN2, TCN2, TCN1	283	71	13528	4.71289	0.998576	0.190572	5.92585
GOTERM_BP_FAT	GO:0051604~protein maturation	9	2.00893	0.00400868	IMMP2L, PSEN1, FXN, C3, PSEN2, SCG5, C2, SHH, IHH	283	122	13528	3.52639	0.999345	0.204735	6.60403
GOTERM_BP_FAT	GO:0007009~plasma membrane organization	4	0.892857	0.00410393	PLSCR1, PLSCR4, PLSCR2, PLSCR3	283	16	13528	11.9505	0.99945	0.203419	6.75584
GOTERM_BP_FAT	GO:0045333~cellular respiration	8	1.78571	0.00413127	SDHA, FXN, ACO2, ACO1, SNCA, SURF1, FH, SOD2	283	97	13528	3.94244	0.999477	0.199254	6.79938
GOTERM_BP_FAT	GO:0034976~response to endoplasmic reticulum stress	5	1.11607	0.00523984	DERL2, DERL1, ERO1L, PPP1R15B, DERL3	283	34	13528	7.02972	0.999931	0.239621	8.54843
GOTERM_BP_FAT	GO:0010921~regulation of phosphatase activity	4	0.892857	0.0057989	PPP1R2, PPP1R2P9, PPP1R2P3, PPP1R2P1	283	18	13528	10.6227	0.999975	0.25534	9.41871
GOTERM_BP_FAT	GO:0009595~detection of biotic stimulus	4	0.892857	0.0057989	PGLYRP4, PGLYRP2, PGLYRP3, PGLYRP1	283	18	13528	10.6227	0.999975	0.25534	9.41871
GOTERM_BP_FAT	GO:0006984~ER-nuclear signaling pathway	5	1.11607	0.00582063	DERL2, DERL1, ERO1L, PPP1R15B, DERL3	283	35	13528	6.82887	0.999976	0.250192	9.45239
GOTERM_BP_FAT	GO:0006091~generation of precursor metabolites and energy	15	3.34821	0.00608154	GNPDA1, COX7A1, ACO2, ACO1, SNCA, PPP1R2P3, PPP1R2P1, SOD2, SDHA, ERO1LB, PPP1R2, FXN, ERO1L, SURF1, FH	283	313	13528	2.29084	0.999985	0.253952	9.85574
GOTERM_BP_FAT	GO:0006824~cobalt ion transport	3	0.669643	0.00614515	GIF, TCN2, TCN1	283	6	13528	23.9011	0.999987	0.250575	9.95382
GOTERM_BP_FAT	GO:0042989~sequestering of actin monomers	3	0.669643	0.00614515	TMSB15A, TMSB15B, TMSB4X, TMSB10	283	6	13528	23.9011	0.999987	0.250575	9.95382
GOTERM_BP_FAT	GO:0006352~transcription initiation	7	1.5625	0.00768575	STON1, PTRF, POLR2J, POLR2I, MED13, POLR2D, POLR2B	283	83	13528	4.0315	0.999999	0.296732	12.2988
GOTERM_BP_FAT	GO:0050830~defense response to Gram-positive bacterium	4	0.892857	0.00785655	PGLYRP4, PGLYRP2, PGLYRP3, PGLYRP1	283	20	13528	9.56042	0.999999	0.296082	12.5552
GOTERM_BP_FAT	GO:0015937~coenzyme A biosynthetic process	3	0.669643	0.00848529	PANK2, PANK3, PANK1	283	7	13528	20.4866	1	0.309458	13.493
GOTERM_BP_FAT	GO:0006353~transcription termination	3	0.669643	0.00848529	MTERF, PTRF, MTERFD3	283	7	13528	20.4866	1	0.309458	13.493
GOTERM_BP_FAT	GO:0006026~aminoglycan catabolic process	4	0.892857	0.00902662	PGLYRP4, PGLYRP2, PGLYRP3, PGLYRP1	283	21	13528	9.10517	1	0.319445	14.2929
GOTERM_BP_FAT	GO:0034620~cellular response to unfolded protein	4	0.892857	0.00902662	DERL2, DERL1, ERO1L, DERL3	283	21	13528	9.10517	1	0.319445	14.2929
GOTERM_BP_FAT	GO:0030968~endoplasmic reticulum unfolded protein response	4	0.892857	0.00902662	DERL2, DERL1, ERO1L, DERL3	283	21	13528	9.10517	1	0.319445	14.2929
GOTERM_BP_FAT	GO:0043242~negative regulation of protein complex disassembly	5	1.11607	0.010215	MAP2, MAP4, MID1IP1, ADD2, ADD1	283	41	13528	5.82953	1	0.346797	16.0243
GOTERM_BP_FAT	GO:0032956~regulation of actin cytoskeleton organization	7	1.5625	0.0106767	CCDC88A, TMSB15A, TMSB15B, AMOT, TMSB4X, TMSB10, ADD2, ADD1	283	89	13528	3.75972	1	0.352947	16.6882
GOTERM_BP_FAT	GO:0043254~regulation of protein complex assembly	7	1.5625	0.0112452	EIF4EBP1, CDKN1B, TMSB15A, TMSB15B, TMSB4X, TMSB10, ADD2, ADD1	283	90	13528	3.71794	1	0.361524	17.4988
GOTERM_BP_FAT	GO:0006099~tricarboxylic acid cycle	4	0.892857	0.0116576	SDHA, ACO2, ACO1, FH	283	23	13528	8.31341	1	0.365755	18.0821
GOTERM_BP_FAT	GO:0046356~acetyl-CoA catabolic process	4	0.892857	0.0116576	SDHA, ACO2, ACO1, FH	283	23	13528	8.31341	1	0.365755	18.0821
GOTERM_BP_FAT	GO:0032970~regulation of actin filament-based process	7	1.5625	0.012446	CCDC88A, TMSB15A, TMSB15B, AMOT, TMSB4X, TMSB10, ADD2, ADD1	283	92	13528	3.63712	1	0.378847	19.1866
GOTERM_BP_FAT	GO:0051180~vitamin transport	4	0.892857	0.013121	SLC23A1, GIF, TCN2, TCN1	283	24	13528	7.96702	1	0.388552	20.121
GOTERM_BP_FAT	GO:0006367~transcription initiation from RNA polymerase II promoter	6	1.33929	0.0136098	STON1, POLR2J, POLR2I, MED13, POLR2D, POLR2B	283	68	13528	4.21783	1	0.393572	20.7913
GOTERM_BP_FAT	GO:0032271~regulation of protein polymerization	6	1.33929	0.0136098	CDKN1B, TMSB15A, TMSB15B, TMSB4X, TMSB10, ADD2, ADD1	283	68	13528	4.21783	1	0.393572	20.7913
GOTERM_BP_FAT	GO:0009109~coenzyme catabolic process	4	0.892857	0.0163489	SDHA, ACO2, ACO1, FH	283	26	13528	7.35417	1	0.445601	24.4506
GOTERM_BP_FAT	GO:0035303~regulation of dephosphorylation	4	0.892857	0.0163489	PPP1R2, PPP1R2P9, PPP1R2P3, PPP1R2P1	283	26	13528	7.35417	1	0.445601	24.4506
GOTERM_BP_FAT	GO:0018196~peptidyl-asparagine modification	3	0.669643	0.0174478	STT3B, STT3A, DAD1	283	10	13528	14.3406	1	0.460847	25.8734
GOTERM_BP_FAT	GO:0018279~protein amino acid N-linked glycosylation via asparagine	3	0.669643	0.0174478	STT3B, STT3A, DAD1	283	10	13528	14.3406	1	0.460847	25.8734
GOTERM_BP_FAT	GO:0009791~post-embryonic development	6	1.33929	0.0180436	CLPS, PSEN1, ACO1, IREB2, ASL, SOD2	283	73	13528	3.92894	1	0.465801	26.6342
GOTERM_BP_FAT	GO:0006644~phospholipid metabolic process	10	2.23214	0.018481	SERINC2, APOA2, PIGL, CDIPT, SERINC4, SERINC1, SNCA, PIGV, PIGU, FDFT1	283	190	13528	2.5159	1	0.467639	27.1881
GOTERM_BP_FAT	GO:0044271~nitrogen compound biosynthetic process	14	3.125	0.0188314	BCAT1, NAMPT, BCAT2, PNMT, SNCA, CECR1, IREB2, ASL, PNP, TYMS, GLUL, FXN, ADSL, NAPRT1	283	325	13528	2.05917	1	0.467843	27.6289
GOTERM_BP_FAT	GO:0007610~behavior	18	4.01786	0.0192313	SNCG, UCN, HMGCR, PMCH, SNCA, PGLYRP1, COMT, ASL, ANKH, SOD2, ATXN1, PSEN1, FXN, PSEN2, CRH, PEBP1, AMOT, SCG2	283	469	13528	1.83462	1	0.468918	28.129
GOTERM_BP_FAT	GO:0008654~phospholipid biosynthetic process	7	1.5625	0.0198187	APOA2, PIGL, CDIPT, SERINC4, SERINC1, PIGV, PIGU	283	102	13528	3.28054	1	0.473192	28.8578
GOTERM_BP_FAT	GO:0000272~polysaccharide catabolic process	4	0.892857	0.0199824	PGLYRP4, PGLYRP2, PGLYRP3, PGLYRP1	283	28	13528	6.82887	1	0.47013	29.0596
GOTERM_BP_FAT	GO:0045187~regulation of circadian sleep/wake cycle, sleep	3	0.669643	0.0210348	PMCH, PGLYRP1, CRH	283	11	13528	13.0369	1	0.481904	30.3443
GOTERM_BP_FAT	GO:0022410~circadian sleep/wake cycle process	3	0.669643	0.0210348	PMCH, PGLYRP1, CRH	283	11	13528	13.0369	1	0.481904	30.3443
GOTERM_BP_FAT	GO:0042749~regulation of circadian sleep/wake cycle	3	0.669643	0.0210348	PMCH, PGLYRP1, CRH	283	11	13528	13.0369	1	0.481904	30.3443
GOTERM_BP_FAT	GO:0043244~regulation of protein complex disassembly	5	1.11607	0.0214582	MAP2, MAP4, MID1IP1, ADD2, ADD1	283	51	13528	4.68648	1	0.483041	30.8549
GOTERM_BP_FAT	GO:0006826~iron ion transport	4	0.892857	0.0219522	SFXN3, SFXN4, SFXN1, SFXN2	283	29	13528	6.5934	1	0.485254	31.4462
GOTERM_BP_FAT	GO:0019637~organophosphate metabolic process	10	2.23214	0.0244808	SERINC2, APOA2, PIGL, CDIPT, SERINC4, SERINC1, SNCA, PIGV, PIGU, FDFT1	283	200	13528	2.39011	1	0.517884	34.3993
GOTERM_BP_FAT	GO:0006417~regulation of translation	8	1.78571	0.0246662	EIF4EBP3, EIF4EBP1, UCN, EIF4EBP2, ACO1, IREB2, NGDN, PPP1R15B	283	137	13528	2.79136	1	0.514947	34.6111
GOTERM_BP_FAT	GO:0042745~circadian sleep/wake cycle	3	0.669643	0.0248988	PMCH, PGLYRP1, CRH	283	12	13528	11.9505	1	0.512758	34.8758
GOTERM_BP_FAT	GO:0019220~regulation of phosphate metabolic process	18	4.01786	0.0256988	PPP1R14D, CCDC88A, HMGCR, CCDC88C, PPP1R2P9, PPP1R2P3, PPP1R2P1, ATXN1, CDKN1C, CDKN1A, CDKN1B, PPP1R2, PSEN1, PSEN2, PEBP1, PPP1R14C, PPP1R14B, PPP1R14A	283	485	13528	1.7741	1	0.518562	35.7787
GOTERM_BP_FAT	GO:0051174~regulation of phosphorus metabolic process	18	4.01786	0.0256988	PPP1R14D, CCDC88A, HMGCR, CCDC88C, PPP1R2P9, PPP1R2P3, PPP1R2P1, ATXN1, CDKN1C, CDKN1A, CDKN1B, PPP1R2, PSEN1, PSEN2, PEBP1, PPP1R14C, PPP1R14B, PPP1R14A	283	485	13528	1.7741	1	0.518562	35.7787
GOTERM_BP_FAT	GO:0030833~regulation of actin filament polymerization	5	1.11607	0.0258814	TMSB15A, TMSB15B, TMSB4X, TMSB10, ADD2, ADD1	283	54	13528	4.42612	1	0.515716	35.9831
GOTERM_BP_FAT	GO:0051187~cofactor catabolic process	4	0.892857	0.0261982	SDHA, ACO2, ACO1, FH	283	31	13528	6.16802	1	0.514765	36.3363
GOTERM_BP_FAT	GO:0031110~regulation of microtubule polymerization or depolymerization	4	0.892857	0.0261982	CDKN1B, MAP2, MAP4, MID1IP1	283	31	13528	6.16802	1	0.514765	36.3363
GOTERM_BP_FAT	GO:0006084~acetyl-CoA metabolic process	4	0.892857	0.0261982	SDHA, ACO2, ACO1, FH	283	31	13528	6.16802	1	0.514765	36.3363
GOTERM_BP_FAT	GO:0009309~amine biosynthetic process	6	1.33929	0.0269528	BCAT1, GLUL, BCAT2, PNMT, SNCA, ASL	283	81	13528	3.5409	1	0.519676	37.1703
GOTERM_BP_FAT	GO:0032535~regulation of cellular component size	12	2.67857	0.0269541	UCN, DERL2, TMSB10, CDKN1A, CDKN1B, FXN, TMSB15A, TMSB15B, AMOT, CYFIP1, TMSB4X, ADD2, ADD1	283	271	13528	2.1167	1	0.514561	37.1717
GOTERM_BP_FAT	GO:0005976~polysaccharide metabolic process	7	1.5625	0.0286046	PPP1R2, PGLYRP4, PGLYRP2, PGLYRP3, PGLYRP1, PPP1R2P3, PPP1R2P1	283	111	13528	3.01455	1	0.530759	38.96
GOTERM_BP_FAT	GO:0007611~learning or memory	7	1.5625	0.0286046	ATXN1, UCN, PSEN1, HMGCR, PSEN2, CRH, COMT	283	111	13528	3.01455	1	0.530759	38.96
GOTERM_BP_FAT	GO:0045947~negative regulation of translational initiation	3	0.669643	0.0290268	EIF4EBP3, EIF4EBP1, EIF4EBP2	283	13	13528	11.0313	1	0.531	39.4096
GOTERM_BP_FAT	GO:0043603~cellular amide metabolic process	5	1.11607	0.0291125	NAMPT, PGLS, ASL, PNP, NAPRT1	283	56	13528	4.26805	1	0.527101	39.5005
GOTERM_BP_FAT	GO:0044087~regulation of cellular component biogenesis	8	1.78571	0.0292447	EIF4EBP1, CDKN1B, TMSB15A, TMSB15B, AMOT, TMSB4X, TMSB10, ADD2, ADD1	283	142	13528	2.69308	1	0.523849	39.6405
GOTERM_BP_FAT	GO:0015674~di-, tri-valent inorganic cation transport	9	2.00893	0.0314302	CLCA3P, PSEN2, SFXN3, SFXN4, GIF, SFXN1, SFXN2, TCN2, TCN1	283	176	13528	2.44443	1	0.545055	41.9107
GOTERM_BP_FAT	GO:0010608~posttranscriptional regulation of gene expression	10	2.23214	0.0329793	EIF4EBP3, APOA2, EIF4EBP1, UCN, EIF4EBP2, CCDC88C, ACO1, IREB2, NGDN, PPP1R15B	283	211	13528	2.2655	1	0.557816	43.471
GOTERM_BP_FAT	GO:0009712~catechol metabolic process	4	0.892857	0.0333302	PNMT, SNCA, COMT, AOC2	283	34	13528	5.62378	1	0.55692	43.8188
GOTERM_BP_FAT	GO:0006584~catecholamine metabolic process	4	0.892857	0.0333302	PNMT, SNCA, COMT, AOC2	283	34	13528	5.62378	1	0.55692	43.8188
GOTERM_BP_FAT	GO:0034311~diol metabolic process	4	0.892857	0.0333302	PNMT, SNCA, COMT, AOC2	283	34	13528	5.62378	1	0.55692	43.8188
GOTERM_BP_FAT	GO:0015813~L-glutamate transport	3	0.669643	0.033406	PRAF2, PSEN1, ARL6IP5	283	14	13528	10.2433	1	0.553043	43.8937
GOTERM_BP_FAT	GO:0021904~dorsal/ventral neural tube patterning	3	0.669643	0.033406	PSEN1, PSEN2, SHH	283	14	13528	10.2433	1	0.553043	43.8937
GOTERM_BP_FAT	GO:0048512~circadian behavior	3	0.669643	0.033406	PMCH, PGLYRP1, CRH	283	14	13528	10.2433	1	0.553043	43.8937
GOTERM_BP_FAT	GO:0018958~phenol metabolic process	4	0.892857	0.0359092	PNMT, SNCA, COMT, AOC2	283	35	13528	5.4631	1	0.574989	46.3146
GOTERM_BP_FAT	GO:0006650~glycerophospholipid metabolic process	7	1.5625	0.0369822	SERINC2, APOA2, PIGL, CDIPT, SERINC1, PIGV, PIGU	283	118	13528	2.83572	1	0.581272	47.3219
GOTERM_BP_FAT	GO:0019363~pyridine nucleotide biosynthetic process	3	0.669643	0.0380245	NAMPT, PNP, NAPRT1	283	15	13528	9.56042	1	0.58702	48.2833
GOTERM_BP_FAT	GO:0008064~regulation of actin polymerization or depolymerization	5	1.11607	0.0381948	TMSB15A, TMSB15B, TMSB4X, TMSB10, ADD2, ADD1	283	61	13528	3.91821	1	0.584148	48.4388
GOTERM_BP_FAT	GO:0055072~iron ion homeostasis	4	0.892857	0.038588	FXN, ACO1, IREB2, SOD2	283	36	13528	5.31135	1	0.583483	48.7962
GOTERM_BP_FAT	GO:0007010~cytoskeleton organization	16	3.57143	0.0400338	PALM, SHROOM1, TMSB10, MYOZ1, SS18, TUBGCP3, MAFIP, TMSB15A, TMSB15B, MAP2, TEKT3, TEKT2, AMOT, TMSB4X, MAP7, ADD2, ADD1	283	436	13528	1.75421	1	0.592766	50.0903
GOTERM_BP_FAT	GO:0016539~intein-mediated protein splicing	2	0.446429	0.0412583	SHH, IHH	283	2	13528	47.8021	1	0.599644	51.1621
GOTERM_BP_FAT	GO:0030908~protein splicing	2	0.446429	0.0412583	SHH, IHH	283	2	13528	47.8021	1	0.599644	51.1621
GOTERM_BP_FAT	GO:0070637~pyridine nucleoside metabolic process	2	0.446429	0.0412583	MTAP, PNP	283	2	13528	47.8021	1	0.599644	51.1621
GOTERM_BP_FAT	GO:0009082~branched chain family amino acid biosynthetic process	2	0.446429	0.0412583	BCAT1, BCAT2	283	2	13528	47.8021	1	0.599644	51.1621
GOTERM_BP_FAT	GO:0006738~nicotinamide riboside catabolic process	2	0.446429	0.0412583	MTAP, PNP	283	2	13528	47.8021	1	0.599644	51.1621
GOTERM_BP_FAT	GO:0046495~nicotinamide riboside metabolic process	2	0.446429	0.0412583	MTAP, PNP	283	2	13528	47.8021	1	0.599644	51.1621
GOTERM_BP_FAT	GO:0051725~protein amino acid de-ADP-ribosylation	2	0.446429	0.0412583	ADPRHL1, ADPRH	283	2	13528	47.8021	1	0.599644	51.1621
GOTERM_BP_FAT	GO:0046108~uridine metabolic process	2	0.446429	0.0412583	UPP1, UPP2	283	2	13528	47.8021	1	0.599644	51.1621
GOTERM_BP_FAT	GO:0070638~pyridine nucleoside catabolic process	2	0.446429	0.0412583	MTAP, PNP	283	2	13528	47.8021	1	0.599644	51.1621
GOTERM_BP_FAT	GO:0030832~regulation of actin filament length	5	1.11607	0.0422328	TMSB15A, TMSB15B, TMSB4X, TMSB10, ADD2, ADD1	283	63	13528	3.79382	1	0.60405	51.9997
GOTERM_BP_FAT	GO:0006351~transcription, DNA-dependent	12	2.67857	0.042805	TSC22D1, MTERF, STON1, PTRF, POLR3K, POLR2J, POLR2I, CRCP, MED13, POLR2D, MTERFD3, POLR2B	283	292	13528	1.96447	1	0.604805	52.4851
GOTERM_BP_FAT	GO:0007026~negative regulation of microtubule depolymerization	3	0.669643	0.0428703	MAP2, MAP4, MID1IP1	283	16	13528	8.9629	1	0.601136	52.5402
GOTERM_BP_FAT	GO:0031114~regulation of microtubule depolymerization	3	0.669643	0.0428703	MAP2, MAP4, MID1IP1	283	16	13528	8.9629	1	0.601136	52.5402
GOTERM_BP_FAT	GO:0015800~acidic amino acid transport	3	0.669643	0.0428703	PRAF2, PSEN1, ARL6IP5	283	16	13528	8.9629	1	0.601136	52.5402
GOTERM_BP_FAT	GO:0007622~rhythmic behavior	3	0.669643	0.0428703	PMCH, PGLYRP1, CRH	283	16	13528	8.9629	1	0.601136	52.5402
GOTERM_BP_FAT	GO:0032774~RNA biosynthetic process	12	2.67857	0.0459725	TSC22D1, MTERF, STON1, PTRF, POLR3K, POLR2J, POLR2I, CRCP, MED13, POLR2D, MTERFD3, POLR2B	283	296	13528	1.93792	1	0.623191	55.0899
GOTERM_BP_FAT	GO:0043624~cellular protein complex disassembly	3	0.669643	0.047932	MTERF, PTRF, MTERFD3	283	17	13528	8.43567	1	0.634764	56.6333
GOTERM_BP_FAT	GO:0031111~negative regulation of microtubule polymerization or depolymerization	3	0.669643	0.047932	MAP2, MAP4, MID1IP1	283	17	13528	8.43567	1	0.634764	56.6333
GOTERM_BP_FAT	GO:0043241~protein complex disassembly	3	0.669643	0.047932	MTERF, PTRF, MTERFD3	283	17	13528	8.43567	1	0.634764	56.6333
