# Supplementary material for: Prediction of Interactions between Viral and Host Proteins Using Supervised Machine Learning Methods
Source: PLoS One. 2014 Nov 6;9(11):e112034. doi: 10.1371/journal.pone.0112034 (PMC4223108; doi:10.1371/journal.pone.0112034)
Supplement: Table S15 — GO enrichment analysis on interacting human protein partners of HEV proteins using DAVID server. Significant biological process annotation terms were filter by FDR (false discovery rate)<0.05. (XLSX) [file pone.0112034.s024.xlsx]

## Sheet: Sheet1
Hepatitis E virus protein	GO term~ Biological Process	Human protein
ORF1 (genotype 1)	GO:0044271~nitrogen compound biosynthetic process	ATP1B1, SEPHS2, PNMT, TH, PAH, ATP5G2, AZIN1, RRM2B, ATP5G1, AGMAT, ASL, HPRT1, ATP5G3, ARG1, ARG2, LGSN, DDAH2, BHMT2, MOCS2, IREB2, CECR1, DBH, APRT, GLUL, ADM, RRM2, ADK, BHMT, ADSL, TPH1, TPH2
	GO:0006412~translation	MRPS15, MRPS10, RPLP2, RPL39, RPL10L, QRSL1, MRPL13, EIF4EBP2, RPL7, RPL39L, RPLP1, RPL10, EIF1, RSL24D1, EIF2B3, RPS9, EIF1B, RPL24, DENR, MRPL30, RSL1D1, RPL39P5, MRPS18B, MRPS18A, RPL13A, RPL7L1, FARSB, RPS13, RPS10, EEF1D, MTFMT
	GO:0009309~amine biosynthetic process	BHMT2, SEPHS2, PNMT, TH, AZIN1, PAH, AGMAT, ASL, DBH, GLUL, BHMT, LGSN, TPH1, TPH2
	GO:0044057~regulation of system process	CAV3, EDN3, TF, CAV1, EDN2, EDN1, TH, KCNMB2, BDNF, ACE, ARG2, KCNE1, KCNE2, UCN, NTF4, NTF3, PMCH, TNNI3, SOD1, DBH, TNNT3, PROK2, PSEN1, ADM, PSEN2, CRH, ACE2, PEBP1, NGF
	GO:0051493~regulation of cytoskeleton organization	CAV3, CAV2, CAV1, CCDC88A, STMN3, CAPZA3, CAPZA2, EDN1, CAPZA1, CDKN1B, MAPT, NPM1, MAP2, AMOT, MAP4, ADD2, ADD1, MAP6D1
	GO:0032886~regulation of microtubule-based process	CAV3, CAV2, CAV1, CDKN1B, MAPT, MAP2, NPM1, MAP4, TACC3, TACC2, MAP6D1
ORF2 (genotype 1)	GO:0006412~translation	RPSA, RPL17, MRPL9, DPH1, RPL22L1, FDXACB1, ETF1, RPS5, RPS8, MRPL22, MRPL12, RPS29, RPL5, RPS20, RPL4
ORF3 (genotype 1)	GO:0006412~translation	RPSA, RPL17, MRPL9, DPH1, RPL22L1, FDXACB1, RPS5, RPS8, RPL30, MRPL22, MRPL12, RPS29, RPL5, RPS20, RPL4
ORF1 (genotype 4)	GO:0006412~translation	RPS9, DENR, RPL39, RPL10L, QRSL1, RSL1D1, MRPL13, RPL7, RPL13A, RPL7L1, RPL39L, RPS13, RPL10, EEF1D, MTFMT
ORF2 (genotype 4)	GO:0006412~translation	RPSA, RPL17, MRPL9, DPH1, RPL22L1, FDXACB1, ETF1, RPS5, RPS8, MRPL22, MRPL12, RPS29, RPL5, RPS20, RPL4
ORF3 (genotype 4)	GO:0006412~translation	RPL18, EIF4E3, MRPL4, RPL15, RPS27L, RPS4X, MRRF, MRPS2, MRPL11, RPS27, RPS18, RPL23, COG8, RPS4Y2, RPS4Y1, PELO, RPL12
