# Supplementary material for: Prediction of Interactions between Viral and Host Proteins Using Supervised Machine Learning Methods
Source: PLoS One. 2014 Nov 6;9(11):e112034. doi: 10.1371/journal.pone.0112034 (PMC4223108; doi:10.1371/journal.pone.0112034)
Supplement: Table S16 — GO enrichment analysis on interacting human protein partners of HEV ORF1 (Genotype 1) proteins using DAVID server. Significant biological process terms were chosen by PValue<0.05. (XLSX) [file pone.0112034.s025.xlsx]

## Sheet: Sheet1
Category	Term	Count	%	PValue	Genes	List Total	Pop Hits	Pop Total	Fold Enrichment	Bonferroni	Benjamini	FDR
GOTERM_BP_FAT	GO:0044271~nitrogen compound biosynthetic process	31	0.362065	1.77491e-06	ATP1B1, SEPHS2, PNMT, TH, PAH, ATP5G2, AZIN1, RRM2B, ATP5G1, AGMAT, ASL, HPRT1, ATP5G3, ARG1, ARG2, LGSN, DDAH2, BHMT2, MOCS2, IREB2, CECR1, DBH, APRT, GLUL, ADM, RRM2, ADK, BHMT, ADSL, TPH1, TPH2	482	325	13528	2.6771	0.0041429	0.0041429	0.00310736
GOTERM_BP_FAT	GO:0006412~translation	31	0.362065	2.58117e-06	MRPS15, MRPS10, RPLP2, RPL39, RPL10L, QRSL1, MRPL13, EIF4EBP2, RPL7, RPL39L, RPLP1, RPL10, EIF1, RSL24D1, EIF2B3, RPS9, EIF1B, RPL24, DENR, MRPL30, RSL1D1, RPL39P5, MRPS18B, MRPS18A, RPL13A, RPL7L1, FARSB, RPS13, RPS10, EEF1D, MTFMT	482	331	13528	2.62857	0.00601918	0.00301413	0.00451888
GOTERM_BP_FAT	GO:0009309~amine biosynthetic process	14	0.163513	5.08723e-06	BHMT2, SEPHS2, PNMT, TH, AZIN1, PAH, AGMAT, ASL, DBH, GLUL, BHMT, LGSN, TPH1, TPH2	482	81	13528	4.85098	0.0118286	0.0039585	0.00890609
GOTERM_BP_FAT	GO:0044057~regulation of system process	29	0.338706	5.6114e-06	CAV3, EDN3, TF, CAV1, EDN2, EDN1, TH, KCNMB2, BDNF, ACE, ARG2, KCNE1, KCNE2, UCN, NTF4, NTF3, PMCH, TNNI3, SOD1, DBH, TNNT3, PROK2, PSEN1, ADM, PSEN2, CRH, ACE2, PEBP1, NGF	482	309	13528	2.63406	0.0130393	0.0032759	0.00982369
GOTERM_BP_FAT	GO:0051493~regulation of cytoskeleton organization	18	0.210231	6.49818e-06	CAV3, CAV2, CAV1, CCDC88A, STMN3, CAPZA3, CAPZA2, EDN1, CAPZA1, CDKN1B, MAPT, NPM1, MAP2, AMOT, MAP4, ADD2, ADD1, MAP6D1	482	136	13528	3.71467	0.0150844	0.00303524	0.0113761
GOTERM_BP_FAT	GO:0032886~regulation of microtubule-based process	11	0.128475	6.94353e-06	CAV3, CAV2, CAV1, CDKN1B, MAPT, MAP2, NPM1, MAP4, TACC3, TACC2, MAP6D1	482	49	13528	6.30062	0.0161098	0.00270317	0.0121557
GOTERM_BP_FAT	GO:0019229~regulation of vasoconstriction	9	0.105116	1.93499e-05	EDN3, CAV1, ACE, ADM, EDN2, EDN1, ACE2, DBH, KCNMB2	482	34	13528	7.42934	0.0442508	0.00644482	0.0338713
GOTERM_BP_FAT	GO:0009072~aromatic amino acid family metabolic process	7	0.0817566	3.5798e-05	DCT, TYR, TH, PAH, TPH1, FAH, TPH2	482	19	13528	10.3402	0.0803233	0.010412	0.0626547
GOTERM_BP_FAT	GO:0006525~arginine metabolic process	6	0.0700771	5.65277e-05	ARG1, ARG2, DDAH2, ASL, DDAH1, FAH	482	13	13528	12.9537	0.123853	0.0145839	0.0989195
GOTERM_BP_FAT	GO:0042401~biogenic amine biosynthetic process	8	0.0934361	6.87283e-05	PNMT, TH, AZIN1, PAH, AGMAT, TPH1, DBH, TPH2	482	30	13528	7.48437	0.148504	0.0159476	0.120258
GOTERM_BP_FAT	GO:0043242~negative regulation of protein complex disassembly	9	0.105116	8.18226e-05	CAPZA3, CAPZA2, MAPT, MAP2, CAPZA1, MAP4, ADD2, ADD1, MAP6D1	482	41	13528	6.16091	0.17419	0.0172487	0.143154
GOTERM_BP_FAT	GO:0031110~regulation of microtubule polymerization or depolymerization	8	0.0934361	8.60804e-05	CAV3, CAV2, CAV1, CDKN1B, MAPT, MAP2, MAP4, MAP6D1	482	31	13528	7.24294	0.182374	0.0166392	0.150598
GOTERM_BP_FAT	GO:0033043~regulation of organelle organization	21	0.24527	9.65719e-05	CAV3, EDN3, CAV2, CAV1, CCDC88A, STMN3, CAPZA3, CAPZA2, EDN1, CAPZA1, CDKN1B, MAD2L1, MAPT, NPM1, MAP2, PEBP1, AMOT, MAP4, ADD2, ADD1, MAP6D1	482	217	13528	2.7161	0.202196	0.0172263	0.168938
GOTERM_BP_FAT	GO:0070507~regulation of microtubule cytoskeleton organization	9	0.105116	9.79704e-05	CAV3, CAV2, CAV1, CDKN1B, MAPT, MAP2, NPM1, MAP4, MAP6D1	482	42	13528	6.01423	0.204802	0.0162356	0.171383
GOTERM_BP_FAT	GO:0006527~arginine catabolic process	5	0.0583976	9.85987e-05	ARG1, DDAH2, ASL, DDAH1, FAH	482	8	13528	17.5415	0.20597	0.015258	0.172481
GOTERM_BP_FAT	GO:0042398~cellular amino acid derivative biosynthetic process	10	0.116795	0.000107757	GSS, GATM, PNMT, TH, AZIN1, PAH, AGMAT, TPH1, DBH, TPH2	482	54	13528	5.19748	0.2228	0.0156302	0.188488
GOTERM_BP_FAT	GO:0003013~circulatory system process	19	0.221911	0.000114329	EDN3, CAV2, CAV1, UCN, PMCH, EDN2, EDN1, RCAN1, TNNI3, SOD1, ACE, CHGA, ADM, NPY, PSEN2, ACE2, KCNE1, AMOT, KCNE2	482	186	13528	2.867	0.234656	0.0156081	0.199972
GOTERM_BP_FAT	GO:0008015~blood circulation	19	0.221911	0.000114329	EDN3, CAV2, CAV1, UCN, PMCH, EDN2, EDN1, RCAN1, TNNI3, SOD1, ACE, CHGA, ADM, NPY, PSEN2, ACE2, KCNE1, AMOT, KCNE2	482	186	13528	2.867	0.234656	0.0156081	0.199972
GOTERM_BP_FAT	GO:0051494~negative regulation of cytoskeleton organization	10	0.116795	0.000124847	CAV3, CAPZA3, CAPZA2, MAPT, MAP2, CAPZA1, MAP4, ADD2, ADD1, MAP6D1	482	55	13528	5.10298	0.253257	0.0160932	0.21835
GOTERM_BP_FAT	GO:0032271~regulation of protein polymerization	11	0.128475	0.000134231	CAV3, CAV2, CAV1, CDKN1B, CAPZA3, CAPZA2, TPPP, MAPT, CAPZA1, ADD2, ADD1	482	68	13528	4.54015	0.269472	0.0163898	0.234744
GOTERM_BP_FAT	GO:0010639~negative regulation of organelle organization	12	0.140154	0.000146511	CAV3, MAD2L1, CAPZA3, CAPZA2, MAPT, MAP2, NPM1, CAPZA1, MAP4, ADD2, ADD1, MAP6D1	482	82	13528	4.10728	0.29016	0.0169898	0.256194
GOTERM_BP_FAT	GO:0006584~catecholamine metabolic process	8	0.0934361	0.000160571	PNMT, TH, LRTOMT, PAH, HPRT1, AOC2, DBH, MOXD1	482	34	13528	6.60386	0.313126	0.017727	0.280746
GOTERM_BP_FAT	GO:0034311~diol metabolic process	8	0.0934361	0.000160571	PNMT, TH, LRTOMT, PAH, HPRT1, AOC2, DBH, MOXD1	482	34	13528	6.60386	0.313126	0.017727	0.280746
GOTERM_BP_FAT	GO:0009712~catechol metabolic process	8	0.0934361	0.000160571	PNMT, TH, LRTOMT, PAH, HPRT1, AOC2, DBH, MOXD1	482	34	13528	6.60386	0.313126	0.017727	0.280746
GOTERM_BP_FAT	GO:0042326~negative regulation of phosphorylation	9	0.105116	0.000162946	CDKN1C, CDKN1A, CAV1, CDKN1B, PSEN1, DYNLL1, PSEN2, PEBP1, FAM129A	482	45	13528	5.61328	0.316933	0.0171763	0.284894
GOTERM_BP_FAT	GO:0006570~tyrosine metabolic process	5	0.0583976	0.000172493	DCT, TYR, TH, PAH, FAH	482	9	13528	15.5924	0.33202	0.0173903	0.301562
GOTERM_BP_FAT	GO:0018958~phenol metabolic process	8	0.0934361	0.000194636	PNMT, TH, LRTOMT, PAH, HPRT1, AOC2, DBH, MOXD1	482	35	13528	6.41517	0.365741	0.0187919	0.340211
GOTERM_BP_FAT	GO:0007010~cytoskeleton organization	32	0.373744	0.000200331	SGCZ, CAV2, TPPP3, PALM, CAV1, CAPZA3, CAPZA2, CAPZA1, TUBGCP3, DYNLL1, MAPT, NPM1, CAP1, CAP2, STMN3, FSCN2, FSCN1, MYOZ1, SOD1, TACC3, CENPJ, TACC2, SS18, SGCG, TPPP, MAP2, AMOT, SGCD, PYY, ADD2, ADD1, SGCB	482	436	13528	2.05992	0.374135	0.0185702	0.350149
GOTERM_BP_FAT	GO:0045936~negative regulation of phosphate metabolic process	9	0.105116	0.00025982	CDKN1C, CDKN1A, CAV1, CDKN1B, PSEN1, DYNLL1, PSEN2, PEBP1, FAM129A	482	48	13528	5.26245	0.455452	0.0231057	0.453905
GOTERM_BP_FAT	GO:0010563~negative regulation of phosphorus metabolic process	9	0.105116	0.00025982	CDKN1C, CDKN1A, CAV1, CDKN1B, PSEN1, DYNLL1, PSEN2, PEBP1, FAM129A	482	48	13528	5.26245	0.455452	0.0231057	0.453905
GOTERM_BP_FAT	GO:0009262~deoxyribonucleotide metabolic process	7	0.0817566	0.00030659	MPG, RRM2, ADK, RRM2B, OGG1, SMUG1, NTHL1	482	27	13528	7.27647	0.511894	0.0262141	0.535405
GOTERM_BP_FAT	GO:0043254~regulation of protein complex assembly	12	0.140154	0.000337308	CAV3, CAV2, CAV1, EIF4EBP1, CDKN1B, CAPZA3, CAPZA2, TPPP, MAPT, CAPZA1, ADD2, ADD1	482	90	13528	3.74219	0.545745	0.0277886	0.588899
GOTERM_BP_FAT	GO:0006417~regulation of translation	15	0.175193	0.000370127	NANOS3, UCN, ACO1, NANOS2, NANOS1, IREB2, EIF1B, APLP1, EIF4EBP3, EIF4EBP1, EIF4EBP2, NGDN, EIF1, FAM129A, EIF2B3	482	137	13528	3.07296	0.579322	0.0294168	0.646022
GOTERM_BP_FAT	GO:0043244~regulation of protein complex disassembly	9	0.105116	0.000399394	CAPZA3, CAPZA2, MAPT, MAP2, CAPZA1, MAP4, ADD2, ADD1, MAP6D1	482	51	13528	4.95289	0.607167	0.0306656	0.696938
GOTERM_BP_FAT	GO:0009310~amine catabolic process	11	0.128475	0.000423212	ARG1, HAL, ASRGL1, LRTOMT, PAH, DDAH2, DBH, ASL, DDAH1, MOXD1, FAH	482	78	13528	3.95808	0.628462	0.0314342	0.738355
GOTERM_BP_FAT	GO:0009064~glutamine family amino acid metabolic process	9	0.105116	0.000457576	ARG1, GLUL, ARG2, ASRGL1, LGSN, DDAH2, ASL, DDAH1, FAH	482	52	13528	4.85764	0.657168	0.0329002	0.798081
GOTERM_BP_FAT	GO:0009065~glutamine family amino acid catabolic process	6	0.0700771	0.000553932	ARG1, ASRGL1, DDAH2, ASL, DDAH1, FAH	482	20	13528	8.41992	0.726378	0.0385117	0.965374
GOTERM_BP_FAT	GO:0031116~positive regulation of microtubule polymerization	5	0.0583976	0.000622272	CAV3, CAV2, CAV1, CDKN1B, MAPT	482	12	13528	11.6943	0.766821	0.0419181	1.08386
GOTERM_BP_FAT	GO:0009063~cellular amino acid catabolic process	10	0.116795	0.000643255	ARG1, HAL, ASRGL1, PAH, DDAH2, DBH, ASL, DDAH1, MOXD1, FAH	482	68	13528	4.12741	0.777995	0.0420902	1.12022
GOTERM_BP_FAT	GO:0006576~biogenic amine metabolic process	12	0.140154	0.00064541	PNMT, TH, LRTOMT, AZIN1, PAH, HPRT1, AGMAT, TPH1, AOC2, DBH, MOXD1, TPH2	482	97	13528	3.47213	0.779112	0.0410796	1.12395
GOTERM_BP_FAT	GO:0007631~feeding behavior	10	0.116795	0.000716931	GCG, BDNF, UCN, NPY, PMCH, TH, ACE2, CRH, PEBP1, PYY	482	69	13528	4.06759	0.81316	0.0443255	1.24777
GOTERM_BP_FAT	GO:0006575~cellular amino acid derivative metabolic process	16	0.186872	0.000857337	GATM, PNMT, TH, LRTOMT, PAH, AZIN1, AGMAT, HPRT1, DBH, SOD1, MOXD1, GSS, TPH1, AOC2, CTNS, TPH2	482	166	13528	2.70519	0.865497	0.0514246	1.49041
GOTERM_BP_FAT	GO:0031112~positive regulation of microtubule polymerization or depolymerization	5	0.0583976	0.000873714	CAV3, CAV2, CAV1, CDKN1B, MAPT	482	13	13528	10.7948	0.870557	0.051073	1.51867
GOTERM_BP_FAT	GO:0031113~regulation of microtubule polymerization	5	0.0583976	0.000873714	CAV3, CAV2, CAV1, CDKN1B, MAPT	482	13	13528	10.7948	0.870557	0.051073	1.51867
GOTERM_BP_FAT	GO:0033673~negative regulation of kinase activity	11	0.128475	0.00131743	CAV3, CDKN1C, CDKN1A, CAV1, CDKN1B, PSEN1, HMGCR, PKIG, PKIB, CDK5RAP1, PKIA	482	90	13528	3.43034	0.954202	0.0741914	2.28158
GOTERM_BP_FAT	GO:0032273~positive regulation of protein polymerization	6	0.0700771	0.00163926	CAV3, CAV2, CAV1, CDKN1B, TPPP, MAPT	482	25	13528	6.73593	0.97845	0.089348	2.83143
GOTERM_BP_FAT	GO:0051129~negative regulation of cellular component organization	14	0.163513	0.0016527	CAV3, CAPZA3, CAPZA2, CAPZA1, EIF4EBP1, MAD2L1, PSEN1, MAPT, NPM1, MAP2, MAP4, ADD2, ADD1, MAP6D1	482	142	13528	2.76711	0.979118	0.0880007	2.85433
GOTERM_BP_FAT	GO:0044087~regulation of cellular component biogenesis	14	0.163513	0.0016527	CAV3, CAV2, CAV1, CAPZA3, CAPZA2, CAPZA1, EDN1, EIF4EBP1, CDKN1B, MAPT, TPPP, AMOT, ADD2, ADD1	482	142	13528	2.76711	0.979118	0.0880007	2.85433
GOTERM_BP_FAT	GO:0016054~organic acid catabolic process	12	0.140154	0.00196949	ARG1, FAAH, ETFDH, HAL, ASRGL1, PAH, DDAH2, DBH, ASL, DDAH1, MOXD1, FAH	482	111	13528	3.0342	0.99006	0.101687	3.39259
GOTERM_BP_FAT	GO:0046395~carboxylic acid catabolic process	12	0.140154	0.00196949	ARG1, FAAH, ETFDH, HAL, ASRGL1, PAH, DDAH2, DBH, ASL, DDAH1, MOXD1, FAH	482	111	13528	3.0342	0.99006	0.101687	3.39259
GOTERM_BP_FAT	GO:0051348~negative regulation of transferase activity	11	0.128475	0.00215081	CAV3, CDKN1C, CDKN1A, CAV1, CDKN1B, PSEN1, HMGCR, PKIG, PKIB, CDK5RAP1, PKIA	482	96	13528	3.21594	0.993501	0.108151	3.69942
GOTERM_BP_FAT	GO:0046785~microtubule polymerization	4	0.0467181	0.00218867	CAV2, CAV1, TPPP, CENPJ	482	8	13528	14.0332	0.994053	0.107641	3.76336
GOTERM_BP_FAT	GO:0006285~base-excision repair, AP site formation	4	0.0467181	0.00218867	MPG, OGG1, SMUG1, NTHL1	482	8	13528	14.0332	0.994053	0.107641	3.76336
GOTERM_BP_FAT	GO:0042438~melanin biosynthetic process	4	0.0467181	0.00218867	DCT, TYRP1, TYR, DDT	482	8	13528	14.0332	0.994053	0.107641	3.76336
GOTERM_BP_FAT	GO:0006284~base-excision repair	6	0.0700771	0.00234933	MPG, NEIL2, NEIL1, OGG1, SMUG1, NTHL1	482	27	13528	6.23698	0.99592	0.112724	4.03428
GOTERM_BP_FAT	GO:0046148~pigment biosynthetic process	7	0.0817566	0.00235621	DCT, TYRP1, TYR, DDT, IREB2, HPRT1, APRT	482	39	13528	5.03756	0.995985	0.110768	4.04587
GOTERM_BP_FAT	GO:0055114~oxidation reduction	38	0.443822	0.00238678	TM7SF2, XDH, BCMO1, TYRP1, HMGCR, TH, NDUFAB1, GFER, PAH, RRM2B, UQCRFS1, FDFT1, MSRA, TYR, DHCR7, NDUFS8, ETFDH, DAO, SRD5A1, CCS, SRD5A2, SCD, DBH, SOD1, TET2, MOXD1, SOD3, COQ6, TET3, RRM2, ASPHD2, ASPHD1, TPH1, AOC2, BCO2, AOC3, DEGS1, TPH2	482	639	13528	1.66905	0.996263	0.109921	4.09734
GOTERM_BP_FAT	GO:0010638~positive regulation of organelle organization	10	0.116795	0.00268549	CAV3, CAV2, EDN3, CAV1, CDKN1B, MAPT, NPM1, EDN1, PEBP1, AMOT	482	83	13528	3.38149	0.998145	0.120467	4.59884
GOTERM_BP_FAT	GO:0008217~regulation of blood pressure	11	0.128475	0.002911	EDN3, ACE, CHGA, UCN, NPY, PMCH, EDN2, EDN1, ACE2, TNNI3, SOD1	482	100	13528	3.0873	0.998907	0.127485	4.97579
GOTERM_BP_FAT	GO:0006414~translational elongation	11	0.128475	0.00313108	RPL7, RPL13A, RPLP1, RPLP2, RPL10, RPS13, RPS9, RPS10, RPL24, EEF1D, RPL39	482	101	13528	3.05674	0.999348	0.133961	5.34233
GOTERM_BP_FAT	GO:0044275~cellular carbohydrate catabolic process	10	0.116795	0.00316092	GBA2, PGLS, GNPDA1, PFKL, PYGM, PYGL, PKLR, PFKP, PFKM, PYGB	482	85	13528	3.30193	0.999392	0.132731	5.39192
GOTERM_BP_FAT	GO:0006582~melanin metabolic process	4	0.0467181	0.00319675	DCT, TYRP1, TYR, DDT	482	9	13528	12.474	0.999441	0.131776	5.45145
GOTERM_BP_FAT	GO:0016053~organic acid biosynthetic process	14	0.163513	0.00357726	BHMT2, PLP1, SEPHS2, EDN2, SCD, EDN1, NDUFAB1, PAH, ASL, MIF, GLUL, BHMT, LGSN, DEGS1	482	155	13528	2.53503	0.999771	0.143779	6.08134
GOTERM_BP_FAT	GO:0046394~carboxylic acid biosynthetic process	14	0.163513	0.00357726	BHMT2, PLP1, SEPHS2, EDN2, SCD, EDN1, NDUFAB1, PAH, ASL, MIF, GLUL, BHMT, LGSN, DEGS1	482	155	13528	2.53503	0.999771	0.143779	6.08134
GOTERM_BP_FAT	GO:0006469~negative regulation of protein kinase activity	10	0.116795	0.00370028	CAV3, CDKN1A, CAV1, CDKN1B, PSEN1, HMGCR, PKIG, PKIB, CDK5RAP1, PKIA	482	87	13528	3.22602	0.999829	0.145855	6.28414
GOTERM_BP_FAT	GO:0006937~regulation of muscle contraction	9	0.105116	0.00392231	CAV3, TNNT3, PROK2, CAV1, ARG2, EDN2, EDN1, TNNI3, SOD1	482	72	13528	3.5083	0.999898	0.151384	6.6491
GOTERM_BP_FAT	GO:0006091~generation of precursor metabolites and energy	22	0.256949	0.00410888	GNPDA1, ACO2, COX7A1, PFKL, ACO1, PFKP, NDUFAB1, ATP5G2, PFKM, ATP5G1, UQCRFS1, ATP5G3, PYGM, PYGL, PPP1R1A, PKLR, NDUFS8, ETFDH, COX17, XYLB, PYGB, FH	482	313	13528	1.97272	0.999934	0.155454	6.95476
GOTERM_BP_FAT	GO:0042254~ribosome biogenesis	12	0.140154	0.0041253	NOP2, RPL7, FRG1, NPM1, NPM3, NOP58, RPL24, RSL24D1, NOP56, TFB1M, FTSJ1, FTSJ3	482	122	13528	2.76063	0.999937	0.153553	6.98161
GOTERM_BP_FAT	GO:0007017~microtubule-based process	19	0.221911	0.00416942	TPPP3, CAV2, CAV1, STMN3, TACC3, CENPJ, TACC2, SS18, TUBGCP3, DYNLL1, DYNLL2, MAPT, TPPP, NPM1, MAP2, DYNLRB2, DYNLRB1, HAP1, DNAL4	482	253	13528	2.10775	0.999943	0.152647	7.05374
GOTERM_BP_FAT	GO:0006879~cellular iron ion homeostasis	6	0.0700771	0.00440025	TF, ACO1, MFI2, IREB2, LTF, SOD1	482	31	13528	5.4322	0.999967	0.157949	7.4302
GOTERM_BP_FAT	GO:0070482~response to oxygen levels	13	0.151834	0.00447499	TF, ATP1B1, CAV1, TH, EDN1, ASL, SOD3, CITED2, ACE, CDKN1A, ADM, PYGM, PSEN2	482	141	13528	2.58768	0.999972	0.158	7.55179
GOTERM_BP_FAT	GO:0042312~regulation of vasodilation	5	0.0583976	0.00485968	CAV1, ACE, UCN, ADM, ACE2	482	20	13528	7.0166	0.999989	0.167883	8.17523
GOTERM_BP_FAT	GO:0001990~regulation of systemic arterial blood pressure by hormone	5	0.0583976	0.00485968	EDN3, ACE, EDN2, EDN1, ACE2	482	20	13528	7.0166	0.999989	0.167883	8.17523
GOTERM_BP_FAT	GO:0051495~positive regulation of cytoskeleton organization	7	0.0817566	0.00491763	CAV3, CAV2, CAV1, CDKN1B, MAPT, EDN1, AMOT	482	45	13528	4.36588	0.99999	0.167255	8.26881
GOTERM_BP_FAT	GO:0042440~pigment metabolic process	7	0.0817566	0.00491763	DCT, TYRP1, TYR, DDT, IREB2, HPRT1, APRT	482	45	13528	4.36588	0.99999	0.167255	8.26881
GOTERM_BP_FAT	GO:0016052~carbohydrate catabolic process	11	0.128475	0.00540798	GBA2, PGLS, GNPDA1, PFKL, PYGM, PYGL, PKLR, PGLYRP1, PFKP, PFKM, PYGB	482	109	13528	2.83239	0.999997	0.179779	9.05698
GOTERM_BP_FAT	GO:0009119~ribonucleoside metabolic process	7	0.0817566	0.00548939	PANK4, HMGCR, ADK, UPP1, UPP2, HPRT1, APRT	482	46	13528	4.27097	0.999997	0.179694	9.18722
GOTERM_BP_FAT	GO:0006304~DNA modification	6	0.0700771	0.00579919	MPG, TRDMT1, OGG1, SMUG1, NTHL1, HEMK1	482	33	13528	5.10298	0.999999	0.186263	9.68121
GOTERM_BP_FAT	GO:0009394~2'-deoxyribonucleotide metabolic process	5	0.0583976	0.00583702	MPG, ADK, OGG1, SMUG1, NTHL1	482	21	13528	6.68247	0.999999	0.184839	9.74137
GOTERM_BP_FAT	GO:0008016~regulation of heart contraction	9	0.105116	0.00591399	CAV3, EDN3, PMCH, EDN2, TH, EDN1, KCNE1, PEBP1, KCNE2	482	77	13528	3.28049	0.999999	0.18456	9.86363
GOTERM_BP_FAT	GO:0005996~monosaccharide metabolic process	17	0.198552	0.00594093	UAP1, GNPDA1, PFKL, GNPDA2, GNE, GALT, PFKP, PFKM, PGLS, GALM, PYGM, PYGL, PPP1R1A, PKLR, XYLB, SERP1, PYGB	482	222	13528	2.14923	0.999999	0.182896	9.90638
GOTERM_BP_FAT	GO:0042423~catecholamine biosynthetic process	4	0.0467181	0.00595463	PNMT, TH, PAH, DBH	482	11	13528	10.206	0.999999	0.180913	9.92812
GOTERM_BP_FAT	GO:0000226~microtubule cytoskeleton organization	13	0.151834	0.00622556	TPPP3, CAV2, CAV1, STMN3, TACC3, CENPJ, TACC2, TUBGCP3, SS18, MAPT, TPPP, NPM1, MAP2	482	147	13528	2.48206	1	0.18595	10.357
GOTERM_BP_FAT	GO:0031333~negative regulation of protein complex assembly	6	0.0700771	0.00660452	EIF4EBP1, CAPZA3, CAPZA2, CAPZA1, ADD2, ADD1	482	34	13528	4.95289	1	0.193674	10.9535
GOTERM_BP_FAT	GO:0006368~RNA elongation from RNA polymerase II promoter	7	0.0817566	0.00677645	GTF2A1, ELL, POLR2I, POLR2D, POLR2C, POLR2A, ELL2	482	48	13528	4.09302	1	0.195765	11.223
GOTERM_BP_FAT	GO:0051693~actin filament capping	5	0.0583976	0.00693699	CAPZA3, CAPZA2, CAPZA1, ADD2, ADD1	482	22	13528	6.37873	1	0.197505	11.4739
GOTERM_BP_FAT	GO:0006166~purine ribonucleoside salvage	3	0.0350385	0.00721741	ADK, HPRT1, APRT	482	4	13528	21.0498	1	0.202205	11.9105
GOTERM_BP_FAT	GO:0043174~nucleoside salvage	3	0.0350385	0.00721741	ADK, HPRT1, APRT	482	4	13528	21.0498	1	0.202205	11.9105
GOTERM_BP_FAT	GO:0014826~vein smooth muscle contraction	3	0.0350385	0.00721741	EDN3, EDN2, EDN1	482	4	13528	21.0498	1	0.202205	11.9105
GOTERM_BP_FAT	GO:0030005~cellular di-, tri-valent inorganic cation homeostasis	17	0.198552	0.00728627	CAV3, TF, CAV1, PMCH, ACO1, EDN2, MFI2, EDN1, IREB2, SOD1, TNNI3, PROK2, PSEN1, ADM, PYGM, TPT1, LTF	482	227	13528	2.10189	1	0.201536	12.0174
GOTERM_BP_FAT	GO:0009116~nucleoside metabolic process	8	0.0934361	0.0074277	PANK4, HMGCR, ADK, UPP1, MTAP, UPP2, HPRT1, APRT	482	64	13528	3.5083	1	0.202657	12.2366
GOTERM_BP_FAT	GO:0003073~regulation of systemic arterial blood pressure	6	0.0700771	0.00748502	EDN3, ACE, EDN2, EDN1, ACE2, TNNI3	482	35	13528	4.81138	1	0.201722	12.3253
GOTERM_BP_FAT	GO:0031334~positive regulation of protein complex assembly	6	0.0700771	0.00748502	CAV3, CAV2, CAV1, CDKN1B, TPPP, MAPT	482	35	13528	4.81138	1	0.201722	12.3253
GOTERM_BP_FAT	GO:0006873~cellular ion homeostasis	24	0.280308	0.00780552	CAV3, TF, DHH, CAV1, PLP1, NTF3, PMCH, ACO1, EDN2, EDN1, MFI2, IREB2, TNNI3, SOD1, SLC34A3, SLC34A2, KCNMB2, PROK2, PSEN1, ADM, PYGM, TPT1, KCNE1, LTF	482	374	13528	1.80105	1	0.207061	12.8196
GOTERM_BP_FAT	GO:0050886~endocrine process	5	0.0583976	0.00816565	EDN3, ACE, EDN2, EDN1, ACE2	482	23	13528	6.10139	1	0.213154	13.372
GOTERM_BP_FAT	GO:0001666~response to hypoxia	12	0.140154	0.00828249	TF, CAV1, ATP1B1, ACE, PYGM, ADM, TH, PSEN2, EDN1, ASL, SOD3, CITED2	482	134	13528	2.51341	1	0.213503	13.5505
GOTERM_BP_FAT	GO:0055072~iron ion homeostasis	6	0.0700771	0.00844407	TF, ACO1, MFI2, IREB2, LTF, SOD1	482	36	13528	4.67773	1	0.214853	13.7967
GOTERM_BP_FAT	GO:0046887~positive regulation of hormone secretion	6	0.0700771	0.00844407	EDN3, EDN2, EDN1, CRH, PFKM, SERP1	482	36	13528	4.67773	1	0.214853	13.7967
GOTERM_BP_FAT	GO:0046883~regulation of hormone secretion	8	0.0934361	0.00876606	GCG, EDN3, PFKL, EDN2, EDN1, CRH, PFKM, SERP1	482	66	13528	3.40199	1	0.219736	14.2855
GOTERM_BP_FAT	GO:0019725~cellular homeostasis	28	0.327026	0.0089129	CAV3, DHH, TF, CAV1, EDN2, FGGY, EDN1, KCNMB2, NPM1, TPT1, KCNE1, LTF, PLP1, NTF3, PMCH, ACO1, MFI2, IREB2, PFKM, TNNI3, SOD1, SLC34A3, SLC34A2, PROK2, PSEN1, ADM, PYGM, ADD1	482	466	13528	1.68639	1	0.22065	14.5075
GOTERM_BP_FAT	GO:0006354~RNA elongation	7	0.0817566	0.00909786	GTF2A1, ELL, POLR2I, POLR2D, POLR2C, POLR2A, ELL2	482	51	13528	3.85225	1	0.222365	14.7864
GOTERM_BP_FAT	GO:0008652~cellular amino acid biosynthetic process	7	0.0817566	0.00909786	SEPHS2, GLUL, BHMT2, BHMT, PAH, LGSN, ASL	482	51	13528	3.85225	1	0.222365	14.7864
GOTERM_BP_FAT	GO:0048878~chemical homeostasis	30	0.350385	0.00918204	CAV3, DHH, TF, CAV1, DERL1, EDN2, EDN1, KCNMB2, KCNE1, TPT1, LTF, SCARB1, PLP1, NTF3, PMCH, ACO1, MFI2, IREB2, SLC34A1, PFKM, DBH, SOD1, TNNI3, SLC34A3, SLC34A2, PROK2, PSEN1, ADM, PYGM, PYGL	482	512	13528	1.64452	1	0.221887	14.9131
GOTERM_BP_FAT	GO:0055082~cellular chemical homeostasis	24	0.280308	0.00946732	CAV3, TF, DHH, CAV1, PLP1, NTF3, PMCH, ACO1, EDN2, EDN1, MFI2, IREB2, TNNI3, SOD1, SLC34A3, SLC34A2, KCNMB2, PROK2, PSEN1, ADM, PYGM, TPT1, KCNE1, LTF	482	380	13528	1.77261	1	0.225658	15.341
GOTERM_BP_FAT	GO:0030835~negative regulation of actin filament depolymerization	5	0.0583976	0.0095287	CAPZA3, CAPZA2, CAPZA1, ADD2, ADD1	482	24	13528	5.84716	1	0.224683	15.4328
GOTERM_BP_FAT	GO:0045947~negative regulation of translational initiation	4	0.0467181	0.0097896	EIF4EBP3, EIF4EBP1, EIF4EBP2, EIF2B3	482	13	13528	8.63581	1	0.227827	15.8219
GOTERM_BP_FAT	GO:0031109~microtubule polymerization or depolymerization	4	0.0467181	0.0097896	CAV2, CAV1, TPPP, CENPJ	482	13	13528	8.63581	1	0.227827	15.8219
GOTERM_BP_FAT	GO:0043086~negative regulation of catalytic activity	19	0.221911	0.010372	CAV3, PALM, CAV1, HMGCR, PKIG, NEIL1, PKIB, TNNI3, PKIA, CDKN1C, CDKN1A, MAD2L1, CDKN1B, PSEN1, PSME1, PSME2, ARG2, PSME3, CDK5RAP1	482	277	13528	1.92513	1	0.237356	16.6845
GOTERM_BP_FAT	GO:0006694~steroid biosynthetic process	9	0.105116	0.0105884	TM7SF2, ADM, HMGCR, DHCR7, CRH, SRD5A1, SCARB1, SRD5A2, FDFT1	482	85	13528	2.97174	1	0.239369	17.0028
GOTERM_BP_FAT	GO:0006940~regulation of smooth muscle contraction	6	0.0700771	0.0106108	PROK2, CAV1, EDN2, EDN1, TNNI3, SOD1	482	38	13528	4.43154	1	0.237543	17.0358
GOTERM_BP_FAT	GO:0050801~ion homeostasis	25	0.291988	0.0114827	CAV3, TF, DHH, CAV1, EDN2, EDN1, KCNMB2, TPT1, KCNE1, LTF, PLP1, NTF3, ACO1, PMCH, MFI2, SLC34A1, IREB2, TNNI3, SOD1, SLC34A3, SLC34A2, PROK2, PSEN1, ADM, PYGM	482	409	13528	1.71555	1	0.252086	18.3066
GOTERM_BP_FAT	GO:0006702~androgen biosynthetic process	3	0.0350385	0.0117467	SRD5A1, SCARB1, SRD5A2	482	5	13528	16.8398	1	0.254741	18.6877
GOTERM_BP_FAT	GO:0003100~regulation of systemic arterial blood pressure by endothelin	3	0.0350385	0.0117467	EDN3, EDN2, EDN1	482	5	13528	16.8398	1	0.254741	18.6877
GOTERM_BP_FAT	GO:0043101~purine salvage	3	0.0350385	0.0117467	ADK, HPRT1, APRT	482	5	13528	16.8398	1	0.254741	18.6877
GOTERM_BP_FAT	GO:0008610~lipid biosynthetic process	21	0.24527	0.0117729	TM7SF2, PLP1, CDIPT, SGMS2, HMGCR, GNE, EDN2, SCD, EDN1, NDUFAB1, CERCAM, MIF, FDFT1, ADM, DHCR7, CRH, SCARB1, SRD5A1, SRD5A2, DEGS1, PIGA	482	323	13528	1.82475	1	0.252919	18.7254
GOTERM_BP_FAT	GO:0055066~di-, tri-valent inorganic cation homeostasis	17	0.198552	0.011788	CAV3, TF, CAV1, PMCH, ACO1, EDN2, MFI2, EDN1, IREB2, SOD1, TNNI3, PROK2, PSEN1, ADM, PYGM, TPT1, LTF	482	239	13528	1.99635	1	0.250924	18.7471
GOTERM_BP_FAT	GO:0007613~memory	6	0.0700771	0.0118247	PSEN1, TH, PSEN2, CRH, DBH, NGF	482	39	13528	4.31791	1	0.249363	18.8
GOTERM_BP_FAT	GO:0043631~RNA polyadenylation	4	0.0467181	0.0121352	PAPOLA, PAPOLG, CPSF1, APLP1	482	14	13528	8.01897	1	0.252788	19.2455
GOTERM_BP_FAT	GO:0009264~deoxyribonucleotide catabolic process	4	0.0467181	0.0121352	MPG, OGG1, SMUG1, NTHL1	482	14	13528	8.01897	1	0.252788	19.2455
GOTERM_BP_FAT	GO:0048066~pigmentation during development	5	0.0583976	0.0126788	DCT, EDN3, TYRP1, TYR, CITED1	482	26	13528	5.39738	1	0.260268	20.02
GOTERM_BP_FAT	GO:0000041~transition metal ion transport	8	0.0934361	0.0128761	TF, TTYH1, MFI2, GIF, LTF, CCS, COX17, TCN1	482	71	13528	3.16241	1	0.261496	20.2994
GOTERM_BP_FAT	GO:0051341~regulation of oxidoreductase activity	6	0.0700771	0.0131296	CAV3, ARG2, EDN2, EDN1, CCS, SCARB1	482	40	13528	4.20996	1	0.263668	20.6569
GOTERM_BP_FAT	GO:0032956~regulation of actin cytoskeleton organization	9	0.105116	0.0137542	CAV3, CCDC88A, CAPZA3, CAPZA2, EDN1, CAPZA1, AMOT, ADD2, ADD1	482	89	13528	2.83817	1	0.272101	21.5315
GOTERM_BP_FAT	GO:0006812~cation transport	31	0.362065	0.0141675	ORAI1, TF, ATP1B1, CAV1, SLC13A5, PANX1, ATP5G2, ATP5G1, ATP5G3, KCNMB2, SLC23A1, TTYH1, TPT1, KCNE1, LTF, KCNE2, CCS, COX17, KCNE3, MFI2, SLC34A1, GIF, TCN1, SLC34A3, SLC34A2, CDKN1B, NPY, PSEN1, PSEN2, SLC13A1, SLC13A3	482	553	13528	1.57334	1	0.27677	22.1052
GOTERM_BP_FAT	GO:0030834~regulation of actin filament depolymerization	5	0.0583976	0.0144752	CAPZA3, CAPZA2, CAPZA1, ADD2, ADD1	482	27	13528	5.19748	1	0.279589	22.5298
GOTERM_BP_FAT	GO:0003044~regulation of systemic arterial blood pressure mediated by a chemical signal	5	0.0583976	0.0144752	EDN3, ACE, EDN2, EDN1, ACE2	482	27	13528	5.19748	1	0.279589	22.5298
GOTERM_BP_FAT	GO:0006446~regulation of translational initiation	6	0.0700771	0.0145283	EIF4EBP3, EIF4EBP1, EIF4EBP2, EIF1, EIF1B, EIF2B3	482	41	13528	4.10728	1	0.278202	22.6029
GOTERM_BP_FAT	GO:0032507~maintenance of protein location in cell	6	0.0700771	0.0145283	KDELR3, KDELR2, CAV1, SUPT7L, TACC3, KDELR1	482	41	13528	4.10728	1	0.278202	22.6029
GOTERM_BP_FAT	GO:0007586~digestion	9	0.105116	0.0155733	SCT, ACE, UCN, PPY, NPY, ACO1, IREB2, ACE2, PYY	482	91	13528	2.7758	1	0.292732	24.0272
GOTERM_BP_FAT	GO:0010033~response to organic substance	38	0.443822	0.0157645	DHH, CAV2, TF, DERL2, CAV1, DERL1, PANX1, TH, CALCOCO2, RPE65, UQCRFS1, HPRT1, ASL, DERL3, ATP5G3, CITED1, EIF4EBP1, FNTA, EIF4EBP2, TRDMT1, SCARB1, SRD5A2, DDAH2, EIF2B3, UCN, PFKL, GATM, RCAN1, DBH, SOD1, SLC34A2, GCG, CDKN1A, GLUL, ADM, PYGM, PEBP1, NGF	482	721	13528	1.47923	1	0.293445	24.2851
GOTERM_BP_FAT	GO:0051969~regulation of transmission of nerve impulse	12	0.140154	0.0158556	EDN3, TF, BDNF, UCN, NTF4, PSEN1, NTF3, PMCH, PSEN2, EDN1, PEBP1, NGF	482	147	13528	2.29113	1	0.292588	24.4077
GOTERM_BP_FAT	GO:0030837~negative regulation of actin filament polymerization	5	0.0583976	0.0164248	CAPZA3, CAPZA2, CAPZA1, ADD2, ADD1	482	28	13528	5.01186	1	0.299094	25.1695
GOTERM_BP_FAT	GO:0006364~rRNA processing	9	0.105116	0.0165455	NOP2, RPL7, FRG1, NPM3, NOP58, NOP56, TFB1M, FTSJ1, FTSJ3	482	92	13528	2.74563	1	0.298658	25.33
GOTERM_BP_FAT	GO:0032970~regulation of actin filament-based process	9	0.105116	0.0165455	CAV3, CCDC88A, CAPZA3, CAPZA2, EDN1, CAPZA1, AMOT, ADD2, ADD1	482	92	13528	2.74563	1	0.298658	25.33
GOTERM_BP_FAT	GO:0003018~vascular process in circulatory system	7	0.0817566	0.0166257	CAV2, EDN3, CAV1, EDN2, EDN1, AMOT, SOD1	482	58	13528	3.38732	1	0.297621	25.4366
GOTERM_BP_FAT	GO:0005980~glycogen catabolic process	3	0.0350385	0.0172078	PYGM, PYGL, PYGB	482	6	13528	14.0332	1	0.304062	26.2056
GOTERM_BP_FAT	GO:0018346~protein amino acid prenylation	3	0.0350385	0.0172078	FNTA, PTAR1, CHM	482	6	13528	14.0332	1	0.304062	26.2056
GOTERM_BP_FAT	GO:0007610~behavior	27	0.315347	0.0173558	EDN3, HMGCR, EDN2, TH, PGLYRP1, ASL, HPRT1, BDNF, DEFB1, SCG2, UCN, PMCH, SOD1, DBH, APRT, GCG, PROK2, PSEN1, NPY, PSEN2, ACE2, CRH, AMOT, PEBP1, PYY, DYNLRB1, NGF	482	469	13528	1.61576	1	0.303999	26.4
GOTERM_BP_FAT	GO:0007026~negative regulation of microtubule depolymerization	4	0.0467181	0.0177131	MAPT, MAP2, MAP4, MAP6D1	482	16	13528	7.0166	1	0.306973	26.867
GOTERM_BP_FAT	GO:0015800~acidic amino acid transport	4	0.0467181	0.0177131	PRAF2, PSEN1, SLC13A3, ARL6IP5	482	16	13528	7.0166	1	0.306973	26.867
GOTERM_BP_FAT	GO:0031114~regulation of microtubule depolymerization	4	0.0467181	0.0177131	MAPT, MAP2, MAP4, MAP6D1	482	16	13528	7.0166	1	0.306973	26.867
GOTERM_BP_FAT	GO:0034754~cellular hormone metabolic process	7	0.0817566	0.0179706	SCPEP1, ADM, CRH, SRD5A1, SCARB1, SRD5A2, BCO2	482	59	13528	3.32991	1	0.308457	27.202
GOTERM_BP_FAT	GO:0018130~heterocycle biosynthetic process	7	0.0817566	0.0179706	MOCS2, ADK, IREB2, HPRT1, TPH1, APRT, TPH2	482	59	13528	3.32991	1	0.308457	27.202
GOTERM_BP_FAT	GO:0032259~methylation	8	0.0934361	0.0182166	METTL14, TRMT11, TRDMT1, BHMT, PCMT1, FTSJ1, FTSJ3, HEMK1	482	76	13528	2.95436	1	0.309751	27.5206
GOTERM_BP_FAT	GO:0042278~purine nucleoside metabolic process	5	0.0583976	0.0185312	PANK4, HMGCR, ADK, HPRT1, APRT	482	29	13528	4.83903	1	0.311983	27.9261
GOTERM_BP_FAT	GO:0032272~negative regulation of protein polymerization	5	0.0583976	0.0185312	CAPZA3, CAPZA2, CAPZA1, ADD2, ADD1	482	29	13528	4.83903	1	0.311983	27.9261
GOTERM_BP_FAT	GO:0046128~purine ribonucleoside metabolic process	5	0.0583976	0.0185312	PANK4, HMGCR, ADK, HPRT1, APRT	482	29	13528	4.83903	1	0.311983	27.9261
GOTERM_BP_FAT	GO:0009719~response to endogenous stimulus	24	0.280308	0.0188151	DHH, CAV2, CAV1, UCN, GATM, TH, RCAN1, RPE65, UQCRFS1, DBH, ASL, HPRT1, CITED1, SLC34A2, GCG, EIF4EBP1, CDKN1A, EIF4EBP2, ADM, TRDMT1, PEBP1, SRD5A2, EIF2B3, NGF	482	405	13528	1.66319	1	0.313746	28.2902
GOTERM_BP_FAT	GO:0010608~posttranscriptional regulation of gene expression	15	0.175193	0.018895	NANOS3, UCN, ACO1, NANOS2, NANOS1, IREB2, EIF1B, APLP1, EIF4EBP3, EIF4EBP1, EIF4EBP2, NGDN, EIF1, FAM129A, EIF2B3	482	211	13528	1.99524	1	0.312672	28.3924
GOTERM_BP_FAT	GO:0010817~regulation of hormone levels	12	0.140154	0.0189976	SCPEP1, EDN3, ACE, ADM, EDN1, ACE2, CRH, SRD5A1, SCARB1, SRD5A2, BCO2, NGF	482	151	13528	2.23044	1	0.311925	28.5234
GOTERM_BP_FAT	GO:0006308~DNA catabolic process	7	0.0817566	0.0193882	XPA, MPG, DFFB, SOD1, OGG1, SMUG1, NTHL1	482	60	13528	3.27441	1	0.315089	29.0201
GOTERM_BP_FAT	GO:0030003~cellular cation homeostasis	17	0.198552	0.0197372	CAV3, TF, CAV1, PMCH, ACO1, EDN2, MFI2, EDN1, IREB2, SOD1, TNNI3, PROK2, PSEN1, ADM, PYGM, TPT1, LTF	482	254	13528	1.87846	1	0.317633	29.4609
GOTERM_BP_FAT	GO:0048545~response to steroid hormone stimulus	14	0.163513	0.0197888	CAV2, DHH, CAV1, UCN, TH, RCAN1, ASL, CITED1, SLC34A2, CDKN1A, ADM, PEBP1, SRD5A2, NGF	482	192	13528	2.04651	1	0.316195	29.5259
GOTERM_BP_FAT	GO:0031644~regulation of neurological system process	12	0.140154	0.0207315	EDN3, TF, BDNF, UCN, NTF4, PSEN1, NTF3, PMCH, PSEN2, EDN1, PEBP1, NGF	482	153	13528	2.20129	1	0.326432	30.7032
GOTERM_BP_FAT	GO:0006732~coenzyme metabolic process	12	0.140154	0.0207315	PANK4, GSS, PGLS, PDXK, MOCS2, ACO2, HMGCR, ACO1, CTNS, SOD1, FH, COQ6	482	153	13528	2.20129	1	0.326432	30.7032
GOTERM_BP_FAT	GO:0016072~rRNA metabolic process	9	0.105116	0.0208736	NOP2, RPL7, FRG1, NPM3, NOP58, NOP56, TFB1M, FTSJ1, FTSJ3	482	96	13528	2.63122	1	0.326132	30.879
GOTERM_BP_FAT	GO:0031111~negative regulation of microtubule polymerization or depolymerization	4	0.0467181	0.0209521	MAPT, MAP2, MAP4, MAP6D1	482	17	13528	6.60386	1	0.325023	30.976
GOTERM_BP_FAT	GO:0042310~vasoconstriction	4	0.0467181	0.0209521	EDN3, CAV1, EDN2, EDN1	482	17	13528	6.60386	1	0.325023	30.976
GOTERM_BP_FAT	GO:0019748~secondary metabolic process	8	0.0934361	0.0220794	DCT, SCPEP1, TYRP1, TYR, PGLS, DDT, RPE65, BCO2	482	79	13528	2.84217	1	0.337146	32.3543
GOTERM_BP_FAT	GO:0051186~cofactor metabolic process	14	0.163513	0.022166	PDXK, MOCS2, ACO2, HMGCR, ACO1, IREB2, GIF, SOD1, COQ6, GSS, PANK4, PGLS, CTNS, FH	482	195	13528	2.01502	1	0.336088	32.4591
GOTERM_BP_FAT	GO:0045859~regulation of protein kinase activity	21	0.24527	0.0224441	CAV3, EDN3, CAV1, CCDC88A, HMGCR, EDN2, EDN1, PKIG, PKIB, SOD1, PKIA, CDKN1C, PROK2, CDKN1A, CDKN1B, PSEN1, PROK1, NPM1, IKBKG, PSEN2, CDK5RAP1	482	345	13528	1.70839	1	0.337403	32.7946
GOTERM_BP_FAT	GO:0050795~regulation of behavior	6	0.0700771	0.0230185	EDN3, PMCH, EDN2, PGLYRP1, CRH, SCG2	482	46	13528	3.66083	1	0.342294	33.4826
GOTERM_BP_FAT	GO:0042446~hormone biosynthetic process	5	0.0583976	0.0232268	ADM, CRH, SRD5A1, SCARB1, SRD5A2	482	31	13528	4.52684	1	0.342695	33.7305
GOTERM_BP_FAT	GO:0050804~regulation of synaptic transmission	11	0.128475	0.0232838	EDN3, BDNF, UCN, NTF4, PSEN1, NTF3, PMCH, PSEN2, EDN1, PEBP1, NGF	482	136	13528	2.27008	1	0.341283	33.7981
GOTERM_BP_FAT	GO:0044247~cellular polysaccharide catabolic process	3	0.0350385	0.023529	PYGM, PYGL, PYGB	482	7	13528	12.0285	1	0.342123	34.0884
GOTERM_BP_FAT	GO:0018342~protein prenylation	3	0.0350385	0.023529	FNTA, PTAR1, CHM	482	7	13528	12.0285	1	0.342123	34.0884
GOTERM_BP_FAT	GO:0006621~protein retention in ER lumen	3	0.0350385	0.023529	KDELR3, KDELR2, KDELR1	482	7	13528	12.0285	1	0.342123	34.0884
GOTERM_BP_FAT	GO:0009251~glucan catabolic process	3	0.0350385	0.023529	PYGM, PYGL, PYGB	482	7	13528	12.0285	1	0.342123	34.0884
GOTERM_BP_FAT	GO:0006002~fructose 6-phosphate metabolic process	3	0.0350385	0.023529	PFKL, PFKP, PFKM	482	7	13528	12.0285	1	0.342123	34.0884
GOTERM_BP_FAT	GO:0048016~inositol phosphate-mediated signaling	3	0.0350385	0.023529	EDN3, EDN2, EDN1	482	7	13528	12.0285	1	0.342123	34.0884
GOTERM_BP_FAT	GO:0031579~membrane raft organization	3	0.0350385	0.023529	CAV3, CAV2, CAV1	482	7	13528	12.0285	1	0.342123	34.0884
GOTERM_BP_FAT	GO:0055062~phosphate ion homeostasis	3	0.0350385	0.023529	SLC34A1, SLC34A3, SLC34A2	482	7	13528	12.0285	1	0.342123	34.0884
GOTERM_BP_FAT	GO:0046164~alcohol catabolic process	8	0.0934361	0.024949	PGLS, GNPDA1, PFKL, PKLR, PFKP, LRTOMT, PFKM, DBH	482	81	13528	2.77199	1	0.356616	35.7465
GOTERM_BP_FAT	GO:0006281~DNA repair	18	0.210231	0.0257186	POLK, POLH, NEIL2, NEIL1, PTTG2, RRM2B, PTTG1, SOD1, SMUG1, EYA3, EYA4, XPA, MPG, EYA1, RAD21, POLN, OGG1, NTHL1, ASTE1	482	284	13528	1.77886	1	0.363282	36.6287
GOTERM_BP_FAT	GO:0001933~negative regulation of protein amino acid phosphorylation	5	0.0583976	0.0258213	CAV1, PSEN1, PSEN2, PEBP1, FAM129A	482	32	13528	4.38537	1	0.362322	36.7455
GOTERM_BP_FAT	GO:0045185~maintenance of protein location	6	0.0700771	0.0271543	KDELR3, KDELR2, CAV1, SUPT7L, TACC3, KDELR1	482	48	13528	3.5083	1	0.375008	38.2439
GOTERM_BP_FAT	GO:0045793~positive regulation of cell size	6	0.0700771	0.0271543	DERL2, UCN, MAPT, EDN1, AMOT, NGF	482	48	13528	3.5083	1	0.375008	38.2439
GOTERM_BP_FAT	GO:0009451~RNA modification	6	0.0700771	0.0271543	METTL14, CDKAL1, CDK5RAP1, TFB1M, FTSJ1, FTSJ3	482	48	13528	3.5083	1	0.375008	38.2439
GOTERM_BP_FAT	GO:0051651~maintenance of location in cell	6	0.0700771	0.0271543	KDELR3, KDELR2, CAV1, SUPT7L, TACC3, KDELR1	482	48	13528	3.5083	1	0.375008	38.2439
GOTERM_BP_FAT	GO:0030001~metal ion transport	26	0.303667	0.0272543	ORAI1, TF, ATP1B1, CAV1, SLC13A5, KCNMB2, SLC23A1, TTYH1, TPT1, KCNE1, LTF, KCNE2, CCS, COX17, KCNE3, MFI2, SLC34A1, GIF, TCN1, SLC34A3, SLC34A2, CDKN1B, NPY, PSEN2, SLC13A1, SLC13A3	482	465	13528	1.5693	1	0.373967	38.355
GOTERM_BP_FAT	GO:0032269~negative regulation of cellular protein metabolic process	13	0.151834	0.0272889	CAV1, EIF4EBP3, EIF4EBP1, EIF4EBP2, MAD2L1, PSME1, PSEN1, PSME2, PSEN2, PEBP1, PSME3, FAM129A, EIF2B3	482	180	13528	2.02702	1	0.37223	38.3933
GOTERM_BP_FAT	GO:0051240~positive regulation of multicellular organismal process	16	0.186872	0.0281929	TF, EDN3, UCN, CAV1, PANX1, PMCH, EDN2, EDN1, POLR3A, DBH, SOD1, PROK2, PSEN1, ADM, PSEN2, CRH	482	244	13528	1.84042	1	0.379847	39.388
GOTERM_BP_FAT	GO:0051130~positive regulation of cellular component organization	13	0.151834	0.0283262	CAV3, EDN3, CAV2, CAV1, CALY, EDN1, CDKN1B, MAPT, TPPP, NPM1, AMOT, PEBP1, NGF	482	181	13528	2.01582	1	0.379157	39.5334
GOTERM_BP_FAT	GO:0007530~sex determination	4	0.0467181	0.0283359	DHH, DMRT1, DMRT2, SRD5A1	482	19	13528	5.90871	1	0.377172	39.544
GOTERM_BP_FAT	GO:0042756~drinking behavior	3	0.0350385	0.0306424	UCN, PMCH, ACE2	482	8	13528	10.5249	1	0.398932	42.0078
GOTERM_BP_FAT	GO:0046129~purine ribonucleoside biosynthetic process	3	0.0350385	0.0306424	ADK, HPRT1, APRT	482	8	13528	10.5249	1	0.398932	42.0078
GOTERM_BP_FAT	GO:0055061~di-, tri-valent inorganic anion homeostasis	3	0.0350385	0.0306424	SLC34A1, SLC34A3, SLC34A2	482	8	13528	10.5249	1	0.398932	42.0078
GOTERM_BP_FAT	GO:0009263~deoxyribonucleotide biosynthetic process	3	0.0350385	0.0306424	RRM2, ADK, RRM2B	482	8	13528	10.5249	1	0.398932	42.0078
GOTERM_BP_FAT	GO:0031122~cytoplasmic microtubule organization	3	0.0350385	0.0306424	STMN3, TACC3, TACC2	482	8	13528	10.5249	1	0.398932	42.0078
GOTERM_BP_FAT	GO:0042455~ribonucleoside biosynthetic process	3	0.0350385	0.0306424	ADK, HPRT1, APRT	482	8	13528	10.5249	1	0.398932	42.0078
GOTERM_BP_FAT	GO:0009163~nucleoside biosynthetic process	3	0.0350385	0.0306424	ADK, HPRT1, APRT	482	8	13528	10.5249	1	0.398932	42.0078
GOTERM_BP_FAT	GO:0042451~purine nucleoside biosynthetic process	3	0.0350385	0.0306424	ADK, HPRT1, APRT	482	8	13528	10.5249	1	0.398932	42.0078
GOTERM_BP_FAT	GO:0000154~rRNA modification	3	0.0350385	0.0306424	TFB1M, FTSJ1, FTSJ3	482	8	13528	10.5249	1	0.398932	42.0078
GOTERM_BP_FAT	GO:0043094~cellular metabolic compound salvage	3	0.0350385	0.0306424	ADK, HPRT1, APRT	482	8	13528	10.5249	1	0.398932	42.0078
GOTERM_BP_FAT	GO:0043549~regulation of kinase activity	21	0.24527	0.0308336	CAV3, EDN3, CAV1, CCDC88A, HMGCR, EDN2, EDN1, PKIG, PKIB, SOD1, PKIA, CDKN1C, PROK2, CDKN1A, CDKN1B, PSEN1, PROK1, NPM1, IKBKG, PSEN2, CDK5RAP1	482	357	13528	1.65096	1	0.398733	42.2078
GOTERM_BP_FAT	GO:0001505~regulation of neurotransmitter levels	7	0.0817566	0.0314752	RAD21L1, PSEN1, TH, PEBP1, LRTOMT, PAH, DBH	482	67	13528	2.93231	1	0.403031	42.8739
GOTERM_BP_FAT	GO:0048520~positive regulation of behavior	5	0.0583976	0.0315134	EDN3, PMCH, EDN2, CRH, SCG2	482	34	13528	4.12741	1	0.401296	42.9134
GOTERM_BP_FAT	GO:0006979~response to oxidative stress	12	0.140154	0.0324069	GSS, XPA, MSRA, UCN, PSEN1, GATM, NDUFS8, ETFDH, NEIL1, PEBP1, RRM2B, SOD1	482	164	13528	2.05364	1	0.407962	43.8284
GOTERM_BP_FAT	GO:0006041~glucosamine metabolic process	4	0.0467181	0.0324788	UAP1, GNPDA1, GNPDA2, GNE	482	20	13528	5.61328	1	0.406559	43.9015
GOTERM_BP_FAT	GO:0006044~N-acetylglucosamine metabolic process	4	0.0467181	0.0324788	UAP1, GNPDA1, GNPDA2, GNE	482	20	13528	5.61328	1	0.406559	43.9015
GOTERM_BP_FAT	GO:0032268~regulation of cellular protein metabolic process	26	0.303667	0.0330088	NANOS3, CAV1, NANOS2, EDN1, NANOS1, APLP1, EIF4EBP3, EIF4EBP1, EIF4EBP2, FNTA, EIF1, FAM129A, EIF2B3, UCN, CCDC88A, ACO1, IREB2, EIF1B, MAD2L1, PSEN1, PSME1, PSME2, PSEN2, NGDN, PEBP1, PSME3	482	474	13528	1.53951	1	0.409577	44.4371
GOTERM_BP_FAT	GO:0032535~regulation of cellular component size	17	0.198552	0.0334058	CAV3, DERL2, UCN, CAPZA3, CCDC85B, CAPZA2, EDN1, CAPZA1, CDKN1A, CDKN1B, MAPT, NPM1, AMOT, NOP58, ADD2, ADD1, NGF	482	271	13528	1.76062	1	0.411282	44.8351
GOTERM_BP_FAT	GO:0006367~transcription initiation from RNA polymerase II promoter	7	0.0817566	0.033527	GTF2A1, GTF2I, POLR2I, GTF2A1L, POLR2D, POLR2C, POLR2A	482	68	13528	2.88919	1	0.410358	44.956
GOTERM_BP_FAT	GO:0006396~RNA processing	29	0.338706	0.0341697	POLR2I, POLR2D, POLR2C, APLP1, POLR2A, CIR1, RPL7, FRG1, TRDMT1, SRRM2, NPM3, CDK5RAP1, FTSJ1, FTSJ3, MTO1, LUC7L3, PRPF3, RNMTL1, SNURF, RSL1D1, SNRNP48, PAPOLA, NOP2, TRMT11, NOP58, NOP56, PAPOLG, TFB1M, CPSF1	482	547	13528	1.48798	1	0.414332	45.5934
GOTERM_BP_FAT	GO:0009166~nucleotide catabolic process	6	0.0700771	0.0341953	MPG, UPP1, UPP2, OGG1, SMUG1, NTHL1	482	51	13528	3.30193	1	0.412519	45.6187
GOTERM_BP_FAT	GO:0042445~hormone metabolic process	9	0.105116	0.0350836	SCPEP1, ACE, ADM, CRH, SRD5A1, SCARB1, SRD5A2, BCO2, NGF	482	106	13528	2.383	1	0.418668	46.4877
GOTERM_BP_FAT	GO:0034470~ncRNA processing	13	0.151834	0.0351574	NOP2, RPL7, TRMT11, FRG1, TRDMT1, NOP58, NPM3, NOP56, FTSJ1, TFB1M, CDK5RAP1, MTO1, FTSJ3	482	187	13528	1.95114	1	0.417302	46.5593
GOTERM_BP_FAT	GO:0051248~negative regulation of protein metabolic process	13	0.151834	0.0351574	CAV1, EIF4EBP3, EIF4EBP1, EIF4EBP2, MAD2L1, PSME1, PSEN1, PSME2, PSEN2, PEBP1, PSME3, FAM129A, EIF2B3	482	187	13528	1.95114	1	0.417302	46.5593
GOTERM_BP_FAT	GO:0043414~biopolymer methylation	7	0.0817566	0.0356634	METTL14, TRDMT1, BHMT, PCMT1, FTSJ1, FTSJ3, HEMK1	482	69	13528	2.84731	1	0.419863	47.0479
GOTERM_BP_FAT	GO:0006811~ion transport	38	0.443822	0.0365293	ORAI1, CAV2, TF, ATP1B1, CAV1, SLC13A5, PANX1, ATP5G2, ATP5G1, ATP5G3, KCNMB2, TTYH3, SLC23A1, TTYH2, TTYH1, KCNE1, TPT1, LTF, KCNE2, CCS, COX17, ARL6IP5, KCNE3, PRAF2, MFI2, SLC34A1, GIF, TCN1, SLC34A3, SLC34A2, CDKN1B, NPY, PSEN1, PSEN2, SLC13A1, SLC13A3, AKAP7, ADD2	482	768	13528	1.3887	1	0.425587	47.8742
GOTERM_BP_FAT	GO:0051017~actin filament bundle formation	4	0.0467181	0.0369191	FSCN2, FSCN1, ADD2, ADD1	482	21	13528	5.34598	1	0.42701	48.2421
GOTERM_BP_FAT	GO:0009077~histidine family amino acid catabolic process	3	0.0350385	0.038484	HAL, DBH, MOXD1	482	9	13528	9.35546	1	0.438592	49.695
GOTERM_BP_FAT	GO:0006548~histidine catabolic process	3	0.0350385	0.038484	HAL, DBH, MOXD1	482	9	13528	9.35546	1	0.438592	49.695
GOTERM_BP_FAT	GO:0014829~vascular smooth muscle contraction	3	0.0350385	0.038484	EDN3, EDN2, EDN1	482	9	13528	9.35546	1	0.438592	49.695
GOTERM_BP_FAT	GO:0009151~purine deoxyribonucleotide metabolic process	3	0.0350385	0.038484	MPG, ADK, OGG1	482	9	13528	9.35546	1	0.438592	49.695
GOTERM_BP_FAT	GO:0006259~DNA metabolic process	27	0.315347	0.0385	PTTG2, RRM2B, PTTG1, SMUG1, RAD21, TRDMT1, POLN, NTHL1, HEMK1, POLK, CCDC88A, POLH, PTTG3P, DFFB, NEIL2, NEIL1, SOD1, PURA, EYA3, MPG, XPA, EYA4, REC8, EYA1, RRM2, OGG1, ASTE1, TOP3B	482	506	13528	1.49761	1	0.4367	49.7096
GOTERM_BP_FAT	GO:0019953~sexual reproduction	25	0.291988	0.0387598	NANOS3, DHH, GNPDA1, CAPZA3, HMGCR, EDN2, NANOS2, CRCP, GFER, PTTG2, PTTG1, RPL10L, TCP11, DYNLL1, NPM2, RPL39L, SPATA4, PMCH, TMBIM6, SOD1, PROK2, REC8, PEBP1, GGNBP1, AKAP3, AKAP4	482	458	13528	1.53201	1	0.436903	49.947
GOTERM_BP_FAT	GO:0009725~response to hormone stimulus	21	0.24527	0.03904	DHH, CAV2, CAV1, UCN, GATM, TH, RCAN1, RPE65, UQCRFS1, ASL, CITED1, SLC34A2, GCG, EIF4EBP1, CDKN1A, EIF4EBP2, ADM, PEBP1, SRD5A2, EIF2B3, NGF	482	367	13528	1.60598	1	0.437277	50.2018
GOTERM_BP_FAT	GO:0035150~regulation of tube size	6	0.0700771	0.0394627	CAV2, EDN3, CAV1, EDN2, EDN1, SOD1	482	53	13528	3.17733	1	0.438843	50.5839
GOTERM_BP_FAT	GO:0044264~cellular polysaccharide metabolic process	6	0.0700771	0.0394627	PYGM, PYGL, GNE, PPP1R1A, CERCAM, PYGB	482	53	13528	3.17733	1	0.438843	50.5839
GOTERM_BP_FAT	GO:0050880~regulation of blood vessel size	6	0.0700771	0.0394627	CAV2, EDN3, CAV1, EDN2, EDN1, SOD1	482	53	13528	3.17733	1	0.438843	50.5839
GOTERM_BP_FAT	GO:0010038~response to metal ion	10	0.116795	0.0405996	GSS, XDH, CAV1, GATM, ALG2, SLC34A1, PEBP1, SOD1, SOD3, KCNMB2	482	129	13528	2.17569	1	0.446294	51.598
GOTERM_BP_FAT	GO:0042133~neurotransmitter metabolic process	4	0.0467181	0.0416531	TH, LRTOMT, PAH, DBH	482	22	13528	5.10298	1	0.452895	52.5201
GOTERM_BP_FAT	GO:0002027~regulation of heart rate	4	0.0467181	0.0416531	EDN3, PMCH, EDN2, EDN1	482	22	13528	5.10298	1	0.452895	52.5201
GOTERM_BP_FAT	GO:0048609~reproductive process in a multicellular organism	26	0.303667	0.0419041	XDH, NANOS3, CAV2, DHH, CAV1, HMGCR, CAPZA3, EDN2, NANOS2, GFER, PTTG2, PTTG1, CITED2, RPL10L, TCP11, DYNLL1, NPM2, RPL39L, SPATA4, PMCH, TMBIM6, SOD1, DBH, PROK2, REC8, PEBP1, GGNBP1	482	487	13528	1.49841	1	0.452926	52.7373
GOTERM_BP_FAT	GO:0032504~multicellular organism reproduction	26	0.303667	0.0419041	XDH, NANOS3, CAV2, DHH, CAV1, HMGCR, CAPZA3, EDN2, NANOS2, GFER, PTTG2, PTTG1, CITED2, RPL10L, TCP11, DYNLL1, NPM2, RPL39L, SPATA4, PMCH, TMBIM6, SOD1, DBH, PROK2, REC8, PEBP1, GGNBP1	482	487	13528	1.49841	1	0.452926	52.7373
GOTERM_BP_FAT	GO:0007611~learning or memory	9	0.105116	0.0441879	BDNF, UCN, PSEN1, HMGCR, TH, PSEN2, CRH, DBH, NGF	482	111	13528	2.27565	1	0.468996	54.6714
GOTERM_BP_FAT	GO:0051338~regulation of transferase activity	21	0.24527	0.0443221	CAV3, EDN3, CAV1, CCDC88A, HMGCR, EDN2, EDN1, PKIG, PKIB, SOD1, PKIA, CDKN1C, PROK2, CDKN1A, CDKN1B, PSEN1, PROK1, NPM1, IKBKG, PSEN2, CDK5RAP1	482	372	13528	1.58439	1	0.468033	54.7827
GOTERM_BP_FAT	GO:0009791~post-embryonic development	7	0.0817566	0.0450736	PSEN1, ACO1, DHCR7, CSRNP1, IREB2, ASL, SERP1	482	73	13528	2.6913	1	0.471824	55.4011
GOTERM_BP_FAT	GO:0006974~response to DNA damage stimulus	21	0.24527	0.0453668	POLK, POLH, NEIL2, NEIL1, PTTG2, RRM2B, PTTG1, SOD1, SMUG1, SESN1, EYA3, EYA4, XPA, MPG, EYA1, CDKN1A, RAD21, PSEN1, POLN, OGG1, NTHL1, ASTE1	482	373	13528	1.58015	1	0.472072	55.6403
GOTERM_BP_FAT	GO:0051259~protein oligomerization	12	0.140154	0.0465189	CAV2, CAV1, PFKL, RRM2, NPM2, NPM1, PFKP, PEBP1, ADSL, PFKM, HPRT1, MIF	482	174	13528	1.93561	1	0.478777	56.5683
GOTERM_BP_FAT	GO:0006006~glucose metabolic process	11	0.128475	0.0465561	PGLS, PFKL, PYGM, PYGL, PPP1R1A, PKLR, PFKP, GALT, PFKM, PYGB, SERP1	482	153	13528	2.01785	1	0.477076	56.5979
GOTERM_BP_FAT	GO:0000096~sulfur amino acid metabolic process	4	0.0467181	0.0466762	MSRA, SEPHS2, BHMT2, BHMT	482	23	13528	4.88111	1	0.476007	56.6936
GOTERM_BP_FAT	GO:0014821~phasic smooth muscle contraction	3	0.0350385	0.0469933	EDN3, EDN2, EDN1	482	10	13528	8.41992	1	0.476403	56.945
GOTERM_BP_FAT	GO:0001510~RNA methylation	3	0.0350385	0.0469933	METTL14, FTSJ1, FTSJ3	482	10	13528	8.41992	1	0.476403	56.945
GOTERM_BP_FAT	GO:0010460~positive regulation of heart rate	3	0.0350385	0.0469933	EDN3, EDN2, EDN1	482	10	13528	8.41992	1	0.476403	56.945
GOTERM_BP_FAT	GO:0042273~ribosomal large subunit biogenesis	3	0.0350385	0.0469933	RPL7, NPM1, RPL24	482	10	13528	8.41992	1	0.476403	56.945
GOTERM_BP_FAT	GO:0019627~urea metabolic process	3	0.0350385	0.0469933	ARG1, ARG2, ASL	482	10	13528	8.41992	1	0.476403	56.945
GOTERM_BP_FAT	GO:0000050~urea cycle	3	0.0350385	0.0469933	ARG1, ARG2, ASL	482	10	13528	8.41992	1	0.476403	56.945
GOTERM_BP_FAT	GO:0042391~regulation of membrane potential	10	0.116795	0.0496483	CAV3, DHH, CAV1, PLP1, PSEN1, NTF3, EDN1, KCNE1, SOD1, KCNMB2	482	134	13528	2.09451	1	0.493699	58.9974
