# Supplementary material for: Prediction of Interactions between Viral and Host Proteins Using Supervised Machine Learning Methods
Source: PLoS One. 2014 Nov 6;9(11):e112034. doi: 10.1371/journal.pone.0112034 (PMC4223108; doi:10.1371/journal.pone.0112034)
Supplement: Table S18 — GO enrichment analysis on interacting human protein partners of HEV ORF3 (Genotype 1) proteins using DAVID server. Significant biological process terms were chosen by PValue<0.05. (XLSX) [file pone.0112034.s027.xlsx]

## Sheet: Sheet1
Category	Term	Count	%	PValue	Genes	List Total	Pop Hits	Pop Total	Fold Enrichment	Bonferroni	Benjamini	FDR
GOTERM_BP_FAT	GO:0006412~translation	15	0.485751	2.28524e-07	RPSA, RPL17, MRPL9, DPH1, RPL22L1, FDXACB1, RPS5, RPS8, RPL30, MRPL22, MRPL12, RPS29, RPL5, RPS20, RPL4	105	331	13528	5.83858	0.000226898	0.000226898	0.000360737
GOTERM_BP_FAT	GO:0006414~translational elongation	9	0.291451	1.04105e-06	RPSA, RPL17, RPL30, RPS29, RPL5, RPL4, RPS20, RPS5, RPS8	105	101	13528	11.4806	0.00103323	0.000516746	0.00164334
GOTERM_BP_FAT	GO:0008033~tRNA processing	6	0.194301	0.000292158	QTRTD1, TRMT5, QTRT1, FDXACB1, POP5, TSEN15	105	76	13528	10.1714	0.251853	0.0921885	0.460194
GOTERM_BP_FAT	GO:0007218~neuropeptide signaling pathway	6	0.194301	0.000741415	GRP, NPB, NPW, TAC1, GAL, TAC3	105	93	13528	8.31214	0.521212	0.168168	1.16397
GOTERM_BP_FAT	GO:0006448~regulation of translational elongation	3	0.0971503	0.000860556	SRP14, RPS5, SRP9	105	6	13528	64.419	0.574674	0.157161	1.34983
GOTERM_BP_FAT	GO:0006732~coenzyme metabolic process	7	0.226684	0.00115768	BAAT, MTR, CS, FTCD, ACOT2, GLO1, COQ5	105	153	13528	5.89455	0.68344	0.174451	1.81191
GOTERM_BP_FAT	GO:0009123~nucleoside monophosphate metabolic process	5	0.161917	0.00164821	PTHLH, PTH, AMPD2, AMPD3, AMPD1	105	66	13528	9.76046	0.805637	0.208641	2.57033
GOTERM_BP_FAT	GO:0006399~tRNA metabolic process	6	0.194301	0.00214607	QTRTD1, TRMT5, QTRT1, FDXACB1, POP5, TSEN15	105	118	13528	6.55109	0.881558	0.234072	3.33447
GOTERM_BP_FAT	GO:0034470~ncRNA processing	7	0.226684	0.00318882	QTRTD1, TRMT5, RPL5, QTRT1, FDXACB1, POP5, TSEN15	105	187	13528	4.82282	0.958062	0.296997	4.91678
GOTERM_BP_FAT	GO:0051186~cofactor metabolic process	7	0.226684	0.00391681	BAAT, MTR, CS, FTCD, ACOT2, GLO1, COQ5	105	195	13528	4.62496	0.979698	0.322742	6.00705
GOTERM_BP_FAT	GO:0006144~purine base metabolic process	3	0.0971503	0.00501527	AMPD2, AMPD3, AMPD1	105	14	13528	27.6082	0.993213	0.364842	7.63001
GOTERM_BP_FAT	GO:0009168~purine ribonucleoside monophosphate biosynthetic process	3	0.0971503	0.00826529	AMPD2, AMPD3, AMPD1	105	18	13528	21.473	0.999737	0.496814	12.2795
GOTERM_BP_FAT	GO:0009127~purine nucleoside monophosphate biosynthetic process	3	0.0971503	0.00826529	AMPD2, AMPD3, AMPD1	105	18	13528	21.473	0.999737	0.496814	12.2795
GOTERM_BP_FAT	GO:0034660~ncRNA metabolic process	7	0.226684	0.00861479	QTRTD1, TRMT5, RPL5, QTRT1, FDXACB1, POP5, TSEN15	105	230	13528	3.92116	0.999814	0.483607	12.7662
GOTERM_BP_FAT	GO:0009126~purine nucleoside monophosphate metabolic process	3	0.0971503	0.0101621	AMPD2, AMPD3, AMPD1	105	20	13528	19.3257	0.999961	0.51542	14.8908
GOTERM_BP_FAT	GO:0009167~purine ribonucleoside monophosphate metabolic process	3	0.0971503	0.0101621	AMPD2, AMPD3, AMPD1	105	20	13528	19.3257	0.999961	0.51542	14.8908
GOTERM_BP_FAT	GO:0006302~double-strand break repair	4	0.129534	0.0120239	XRCC4, FAM175A, RAD52, NHEJ1	105	62	13528	8.31214	0.999994	0.551033	17.3829
GOTERM_BP_FAT	GO:0044271~nitrogen compound biosynthetic process	8	0.259067	0.012634	ATP6AP1, MTR, QTRTD1, QTRT1, AMPD2, SMS, AMPD3, AMPD1	105	325	13528	3.1714	0.999997	0.545744	18.1847
GOTERM_BP_FAT	GO:0009112~nucleobase metabolic process	3	0.0971503	0.0133308	AMPD2, AMPD3, AMPD1	105	23	13528	16.805	0.999998	0.543385	19.0914
GOTERM_BP_FAT	GO:0009156~ribonucleoside monophosphate biosynthetic process	3	0.0971503	0.0133308	AMPD2, AMPD3, AMPD1	105	23	13528	16.805	0.999998	0.543385	19.0914
GOTERM_BP_FAT	GO:0006163~purine nucleotide metabolic process	6	0.194301	0.0143336	PTHLH, ATP6AP1, PTH, AMPD2, AMPD3, AMPD1	105	186	13528	4.15607	0.999999	0.549077	20.3797
GOTERM_BP_FAT	GO:0046116~queuosine metabolic process	2	0.0647668	0.015317	QTRTD1, QTRT1	105	2	13528	128.838	1	0.553675	21.6244
GOTERM_BP_FAT	GO:0046114~guanosine biosynthetic process	2	0.0647668	0.015317	QTRTD1, QTRT1	105	2	13528	128.838	1	0.553675	21.6244
GOTERM_BP_FAT	GO:0045900~negative regulation of translational elongation	2	0.0647668	0.015317	SRP14, SRP9	105	2	13528	128.838	1	0.553675	21.6244
GOTERM_BP_FAT	GO:0008618~7-methylguanosine metabolic process	2	0.0647668	0.015317	QTRTD1, QTRT1	105	2	13528	128.838	1	0.553675	21.6244
GOTERM_BP_FAT	GO:0008616~queuosine biosynthetic process	2	0.0647668	0.015317	QTRTD1, QTRT1	105	2	13528	128.838	1	0.553675	21.6244
GOTERM_BP_FAT	GO:0046118~7-methylguanosine biosynthetic process	2	0.0647668	0.015317	QTRTD1, QTRT1	105	2	13528	128.838	1	0.553675	21.6244
GOTERM_BP_FAT	GO:0009161~ribonucleoside monophosphate metabolic process	3	0.0971503	0.0156508	AMPD2, AMPD3, AMPD1	105	25	13528	15.4606	1	0.543061	22.0428
GOTERM_BP_FAT	GO:0034404~nucleobase, nucleoside and nucleotide biosynthetic process	6	0.194301	0.0165695	ATP6AP1, QTRTD1, QTRT1, AMPD2, AMPD3, AMPD1	105	193	13528	4.00533	1	0.546184	23.1834
GOTERM_BP_FAT	GO:0034654~nucleobase, nucleoside, nucleotide and nucleic acid biosynthetic process	6	0.194301	0.0165695	ATP6AP1, QTRTD1, QTRT1, AMPD2, AMPD3, AMPD1	105	193	13528	4.00533	1	0.546184	23.1834
GOTERM_BP_FAT	GO:0008617~guanosine metabolic process	2	0.0647668	0.0228881	QTRTD1, QTRT1	105	3	13528	85.8921	1	0.648341	30.6151
GOTERM_BP_FAT	GO:0033555~multicellular organismal response to stress	3	0.0971503	0.036068	P2RX3, TAC1, VDAC1	105	39	13528	9.91062	1	0.795251	44.0031
GOTERM_BP_FAT	GO:0035081~induction of programmed cell death by hormones	2	0.0647668	0.0378578	PTH, SST	105	5	13528	51.5352	1	0.797454	45.6221
GOTERM_BP_FAT	GO:0008628~induction of apoptosis by hormones	2	0.0647668	0.0378578	PTH, SST	105	5	13528	51.5352	1	0.797454	45.6221
GOTERM_BP_FAT	GO:0007267~cell-cell signaling	10	0.323834	0.0412409	PTHLH, INSL4, DGAT1, P2RX1, P2RX3, PTH, TAC1, GAL, SST, VDAC1	105	600	13528	2.1473	1	0.812284	48.5632
GOTERM_BP_FAT	GO:0006614~SRP-dependent cotranslational protein targeting to membrane	2	0.0647668	0.0452573	SRP14, SRP9	105	6	13528	42.946	1	0.829465	51.8612
