# Supplementary material for: Prediction of Interactions between Viral and Host Proteins Using Supervised Machine Learning Methods
Source: PLoS One. 2014 Nov 6;9(11):e112034. doi: 10.1371/journal.pone.0112034 (PMC4223108; doi:10.1371/journal.pone.0112034)
Supplement: Table S19 — GO enrichment analysis on interacting human protein partners of HEV ORF1 (Genotype 4) proteins using DAVID server. Significant biological process terms were chosen by PValue<0.05. (XLSX) [file pone.0112034.s028.xlsx]

## Sheet: Sheet1
Category	Term	Count	%	PValue	Genes	List Total	Pop Hits	Pop Total	Fold Enrichment	Bonferroni	Benjamini	FDR
GOTERM_BP_FAT	GO:0006412~translation	15	0.548446	7.78966e-06	RPS9, DENR, RPL39, RPL10L, QRSL1, RSL1D1, MRPL13, RPL7, RPL13A, RPL7L1, RPL39L, RPS13, RPL10, EEF1D, MTFMT	140	331	13528	4.37894	0.00931951	0.00931951	0.0125952
GOTERM_BP_FAT	GO:0009116~nucleoside metabolic process	6	0.219378	0.000499487	PANK4, HMGCR, ADK, UPP1, UPP2, MTAP	140	64	13528	9.05893	0.451481	0.259379	0.80462
GOTERM_BP_FAT	GO:0006414~translational elongation	7	0.255941	0.000601573	RPL7, RPL13A, RPL10, RPS13, RPS9, EEF1D, RPL39	140	101	13528	6.69703	0.514855	0.214239	0.96832
GOTERM_BP_FAT	GO:0043242~negative regulation of protein complex disassembly	5	0.182815	0.000804842	MAPT, MAP2, MAP4, ADD2, ADD1	140	41	13528	11.784	0.620086	0.214906	1.29352
GOTERM_BP_FAT	GO:0009394~2'-deoxyribonucleotide metabolic process	4	0.146252	0.00123285	MPG, ADK, OGG1, NTHL1	140	21	13528	18.4054	0.773	0.25663	1.975
GOTERM_BP_FAT	GO:0009119~ribonucleoside metabolic process	5	0.182815	0.00124651	PANK4, HMGCR, ADK, UPP1, UPP2	140	46	13528	10.5031	0.7767	0.2211	1.99666
GOTERM_BP_FAT	GO:0044057~regulation of system process	11	0.402194	0.00132665	PROK2, CAV1, UCN, ARG2, EDN2, KCNE1, CRH, PEBP1, KCNE2, KCNMB2, NGF	140	309	13528	3.43985	0.797231	0.20384	2.12374
GOTERM_BP_FAT	GO:0010639~negative regulation of organelle organization	6	0.219378	0.00154262	MAD2L1, MAPT, MAP2, MAP4, ADD2, ADD1	140	82	13528	7.07038	0.843651	0.207021	2.46545
GOTERM_BP_FAT	GO:0043244~regulation of protein complex disassembly	5	0.182815	0.00183482	MAPT, MAP2, MAP4, ADD2, ADD1	140	51	13528	9.47339	0.890022	0.217511	2.92597
GOTERM_BP_FAT	GO:0009166~nucleotide catabolic process	5	0.182815	0.00183482	MPG, UPP1, UPP2, OGG1, NTHL1	140	51	13528	9.47339	0.890022	0.217511	2.92597
GOTERM_BP_FAT	GO:0051494~negative regulation of cytoskeleton organization	5	0.182815	0.00242616	MAPT, MAP2, MAP4, ADD2, ADD1	140	55	13528	8.78442	0.946055	0.253216	3.85173
GOTERM_BP_FAT	GO:0006284~base-excision repair	4	0.146252	0.00259206	MPG, NEIL1, OGG1, NTHL1	140	27	13528	14.3153	0.95583	0.246939	4.10997
GOTERM_BP_FAT	GO:0009262~deoxyribonucleotide metabolic process	4	0.146252	0.00259206	MPG, ADK, OGG1, NTHL1	140	27	13528	14.3153	0.95583	0.246939	4.10997
GOTERM_BP_FAT	GO:0006285~base-excision repair, AP site formation	3	0.109689	0.00281836	MPG, OGG1, NTHL1	140	8	13528	36.2357	0.966374	0.246258	4.46117
GOTERM_BP_FAT	GO:0034655~nucleobase, nucleoside, nucleotide and nucleic acid catabolic process	5	0.182815	0.00294747	MPG, UPP1, UPP2, OGG1, NTHL1	140	58	13528	8.33005	0.971221	0.238854	4.66099
GOTERM_BP_FAT	GO:0034656~nucleobase, nucleoside and nucleotide catabolic process	5	0.182815	0.00294747	MPG, UPP1, UPP2, OGG1, NTHL1	140	58	13528	8.33005	0.971221	0.238854	4.66099
GOTERM_BP_FAT	GO:0009151~purine deoxyribonucleotide metabolic process	3	0.109689	0.00359926	MPG, ADK, OGG1	140	9	13528	32.2095	0.986887	0.266245	5.6638
GOTERM_BP_FAT	GO:0031110~regulation of microtubule polymerization or depolymerization	4	0.146252	0.00386593	CAV1, MAPT, MAP2, MAP4	140	31	13528	12.4682	0.990494	0.266839	6.07122
GOTERM_BP_FAT	GO:0051186~cofactor metabolic process	8	0.292505	0.0040022	PANK4, PDXK, ACO2, HMGCR, ACO1, IREB2, FH, COQ6	140	195	13528	3.96425	0.991936	0.260121	6.27879
GOTERM_BP_FAT	GO:0006304~DNA modification	4	0.146252	0.00462285	MPG, OGG1, NTHL1, HEMK1	140	33	13528	11.7126	0.996188	0.279364	7.21869
GOTERM_BP_FAT	GO:0044270~nitrogen compound catabolic process	5	0.182815	0.00496027	MPG, UPP1, UPP2, OGG1, NTHL1	140	67	13528	7.21109	0.997464	0.282556	7.72596
GOTERM_BP_FAT	GO:0006732~coenzyme metabolic process	7	0.255941	0.00496613	PANK4, PDXK, ACO2, HMGCR, ACO1, FH, COQ6	140	153	13528	4.42092	0.997482	0.270179	7.73474
GOTERM_BP_FAT	GO:0044271~nitrogen compound biosynthetic process	10	0.365631	0.00638615	ARG1, GLUL, BHMT2, ARG2, ADK, BHMT, IREB2, CECR1, ADSL, AGMAT	140	325	13528	2.97319	0.999548	0.319575	9.84099
GOTERM_BP_FAT	GO:0033043~regulation of organelle organization	8	0.292505	0.00710814	CAV1, MAD2L1, MAPT, MAP2, PEBP1, MAP4, ADD2, ADD1	140	217	13528	3.56234	0.999811	0.335227	10.8945
GOTERM_BP_FAT	GO:0006555~methionine metabolic process	3	0.109689	0.00759129	MSRA, BHMT2, BHMT	140	13	13528	22.2989	0.999895	0.340546	11.5931
GOTERM_BP_FAT	GO:0006525~arginine metabolic process	3	0.109689	0.00759129	ARG1, ARG2, FAH	140	13	13528	22.2989	0.999895	0.340546	11.5931
GOTERM_BP_FAT	GO:0009264~deoxyribonucleotide catabolic process	3	0.109689	0.00879723	MPG, OGG1, NTHL1	140	14	13528	20.7061	0.999976	0.369842	13.3143
GOTERM_BP_FAT	GO:0070507~regulation of microtubule cytoskeleton organization	4	0.146252	0.00909613	CAV1, MAPT, MAP2, MAP4	140	42	13528	9.20272	0.999983	0.367231	13.736
GOTERM_BP_FAT	GO:0007026~negative regulation of microtubule depolymerization	3	0.109689	0.0114462	MAPT, MAP2, MAP4	140	16	13528	18.1179	0.999999	0.425069	16.9853
GOTERM_BP_FAT	GO:0031114~regulation of microtubule depolymerization	3	0.109689	0.0114462	MAPT, MAP2, MAP4	140	16	13528	18.1179	0.999999	0.425069	16.9853
GOTERM_BP_FAT	GO:0031111~negative regulation of microtubule polymerization or depolymerization	3	0.109689	0.0128857	MAPT, MAP2, MAP4	140	17	13528	17.0521	1	0.450962	18.9186
GOTERM_BP_FAT	GO:0051493~regulation of cytoskeleton organization	6	0.219378	0.013126	CAV1, MAPT, MAP2, MAP4, ADD2, ADD1	140	136	13528	4.26303	1	0.444685	19.2372
GOTERM_BP_FAT	GO:0032886~regulation of microtubule-based process	4	0.146252	0.0138592	CAV1, MAPT, MAP2, MAP4	140	49	13528	7.88805	1	0.450704	20.202
GOTERM_BP_FAT	GO:0007010~cytoskeleton organization	11	0.402194	0.0145018	SGCZ, CAV1, DYNLL1, SGCG, MAPT, MAP2, SGCD, CENPJ, ADD2, ADD1, SGCB	140	436	13528	2.43788	1	0.454185	21.0386
GOTERM_BP_FAT	GO:0006364~rRNA processing	5	0.182815	0.0148651	RPL7, NOP58, NOP56, TFB1M, FTSJ3	140	92	13528	5.25155	1	0.451225	21.508
GOTERM_BP_FAT	GO:0051129~negative regulation of cellular component organization	6	0.219378	0.0155692	MAD2L1, MAPT, MAP2, MAP4, ADD2, ADD1	140	142	13528	4.0829	1	0.455797	22.4103
GOTERM_BP_FAT	GO:0007017~microtubule-based process	8	0.292505	0.0156133	CAV1, DYNLL1, DYNLL2, MAPT, MAP2, DYNLRB2, CENPJ, DYNLRB1	140	253	13528	3.05545	1	0.446283	22.4665
GOTERM_BP_FAT	GO:0009064~glutamine family amino acid metabolic process	4	0.146252	0.0162594	ARG1, GLUL, ARG2, FAH	140	52	13528	7.43297	1	0.449596	23.2852
GOTERM_BP_FAT	GO:0016072~rRNA metabolic process	5	0.182815	0.0171303	RPL7, NOP58, NOP56, TFB1M, FTSJ3	140	96	13528	5.03274	1	0.457113	24.3761
GOTERM_BP_FAT	GO:0006041~glucosamine metabolic process	3	0.109689	0.0176445	GNPDA1, GNPDA2, GNE	140	20	13528	14.4943	1	0.457395	25.0133
GOTERM_BP_FAT	GO:0006044~N-acetylglucosamine metabolic process	3	0.109689	0.0176445	GNPDA1, GNPDA2, GNE	140	20	13528	14.4943	1	0.457395	25.0133
GOTERM_BP_FAT	GO:0051725~protein amino acid de-ADP-ribosylation	2	0.0731261	0.0204451	ADPRHL1, ADPRH	140	2	13528	96.6286	1	0.498281	28.3964
GOTERM_BP_FAT	GO:0046108~uridine metabolic process	2	0.0731261	0.0204451	UPP1, UPP2	140	2	13528	96.6286	1	0.498281	28.3964
GOTERM_BP_FAT	GO:0016053~organic acid biosynthetic process	6	0.219378	0.0218627	GLUL, BHMT2, EDN2, SCD, BHMT, DEGS1	140	155	13528	3.74046	1	0.512333	30.0537
GOTERM_BP_FAT	GO:0046394~carboxylic acid biosynthetic process	6	0.219378	0.0218627	GLUL, BHMT2, EDN2, SCD, BHMT, DEGS1	140	155	13528	3.74046	1	0.512333	30.0537
GOTERM_BP_FAT	GO:0006099~tricarboxylic acid cycle	3	0.109689	0.0230295	ACO2, ACO1, FH	140	23	13528	12.6037	1	0.521443	31.3908
GOTERM_BP_FAT	GO:0009156~ribonucleoside monophosphate biosynthetic process	3	0.109689	0.0230295	ADK, CECR1, ADSL	140	23	13528	12.6037	1	0.521443	31.3908
GOTERM_BP_FAT	GO:0046356~acetyl-CoA catabolic process	3	0.109689	0.0230295	ACO2, ACO1, FH	140	23	13528	12.6037	1	0.521443	31.3908
GOTERM_BP_FAT	GO:0000096~sulfur amino acid metabolic process	3	0.109689	0.0230295	MSRA, BHMT2, BHMT	140	23	13528	12.6037	1	0.521443	31.3908
GOTERM_BP_FAT	GO:0009066~aspartate family amino acid metabolic process	3	0.109689	0.0249564	MSRA, BHMT2, BHMT	140	24	13528	12.0786	1	0.541102	33.5464
GOTERM_BP_FAT	GO:0006396~RNA processing	12	0.438757	0.0254107	RSL1D1, RPL7, SRRM2, NOP58, PRPF3, NOP56, TFB1M, POLR2C, RNMTL1, SNURF, FTSJ3, POLR2A	140	547	13528	2.11982	1	0.538586	34.0453
GOTERM_BP_FAT	GO:0009161~ribonucleoside monophosphate metabolic process	3	0.109689	0.0269466	ADK, CECR1, ADSL	140	25	13528	11.5954	1	0.551045	35.7061
GOTERM_BP_FAT	GO:0006040~amino sugar metabolic process	3	0.109689	0.0269466	GNPDA1, GNPDA2, GNE	140	25	13528	11.5954	1	0.551045	35.7061
GOTERM_BP_FAT	GO:0009109~coenzyme catabolic process	3	0.109689	0.0289987	ACO2, ACO1, FH	140	26	13528	11.1495	1	0.569232	37.8639
GOTERM_BP_FAT	GO:0045007~depurination	2	0.0731261	0.0305115	MPG, OGG1	140	3	13528	64.419	1	0.579448	39.411
GOTERM_BP_FAT	GO:0006367~transcription initiation from RNA polymerase II promoter	4	0.146252	0.032772	GTF2A1, GTF2A1L, POLR2C, POLR2A	140	68	13528	5.68403	1	0.597585	41.6554
GOTERM_BP_FAT	GO:0032271~regulation of protein polymerization	4	0.146252	0.032772	CAV1, MAPT, ADD2, ADD1	140	68	13528	5.68403	1	0.597585	41.6554
GOTERM_BP_FAT	GO:0046128~purine ribonucleoside metabolic process	3	0.109689	0.0355118	PANK4, HMGCR, ADK	140	29	13528	9.99606	1	0.619326	44.2711
GOTERM_BP_FAT	GO:0042278~purine nucleoside metabolic process	3	0.109689	0.0355118	PANK4, HMGCR, ADK	140	29	13528	9.99606	1	0.619326	44.2711
GOTERM_BP_FAT	GO:0042254~ribosome biogenesis	5	0.182815	0.0370211	RPL7, NOP58, NOP56, TFB1M, FTSJ3	140	122	13528	3.96019	1	0.626836	45.6646
GOTERM_BP_FAT	GO:0006937~regulation of muscle contraction	4	0.146252	0.0378735	PROK2, CAV1, ARG2, EDN2	140	72	13528	5.36825	1	0.627461	46.4372
GOTERM_BP_FAT	GO:0051187~cofactor catabolic process	3	0.109689	0.0401371	ACO2, ACO1, FH	140	31	13528	9.35115	1	0.641501	48.4389
GOTERM_BP_FAT	GO:0006084~acetyl-CoA metabolic process	3	0.109689	0.0401371	ACO2, ACO1, FH	140	31	13528	9.35115	1	0.641501	48.4389
GOTERM_BP_FAT	GO:0003013~circulatory system process	6	0.219378	0.0429275	CAV1, CHGA, UCN, EDN2, KCNE1, KCNE2	140	186	13528	3.11705	1	0.659149	50.81
GOTERM_BP_FAT	GO:0008015~blood circulation	6	0.219378	0.0429275	CAV1, CHGA, UCN, EDN2, KCNE1, KCNE2	140	186	13528	3.11705	1	0.659149	50.81
GOTERM_BP_FAT	GO:0046700~heterocycle catabolic process	4	0.146252	0.0447857	MPG, HAL, OGG1, NTHL1	140	77	13528	5.01967	1	0.667629	52.3317
GOTERM_BP_FAT	GO:0008016~regulation of heart contraction	4	0.146252	0.0447857	EDN2, KCNE1, PEBP1, KCNE2	140	77	13528	5.01967	1	0.667629	52.3317
GOTERM_BP_FAT	GO:0009310~amine catabolic process	4	0.146252	0.0462385	ARG1, HAL, LRTOMT, FAH	140	78	13528	4.95531	1	0.672339	53.4906
GOTERM_BP_FAT	GO:0051384~response to glucocorticoid stimulus	4	0.146252	0.0462385	CAV1, UCN, PEBP1, NGF	140	78	13528	4.95531	1	0.672339	53.4906
GOTERM_BP_FAT	GO:0022600~digestive system process	3	0.109689	0.0474728	UCN, ACO1, IREB2	140	34	13528	8.52605	1	0.675106	54.4544
GOTERM_BP_FAT	GO:0019229~regulation of vasoconstriction	3	0.109689	0.0474728	CAV1, EDN2, KCNMB2	140	34	13528	8.52605	1	0.675106	54.4544
GOTERM_BP_FAT	GO:0008610~lipid biosynthetic process	8	0.292505	0.049136	HMGCR, GNE, EDN2, SCD, CRH, SCARB1, FDFT1, DEGS1	140	323	13528	2.39328	1	0.681036	55.7234
