# Supplementary material for: Prediction of Interactions between Viral and Host Proteins Using Supervised Machine Learning Methods
Source: PLoS One. 2014 Nov 6;9(11):e112034. doi: 10.1371/journal.pone.0112034 (PMC4223108; doi:10.1371/journal.pone.0112034)
Supplement: Table S20 — GO enrichment analysis on interacting human protein partners of HEV ORF2 (Genotype 4) proteins using DAVID server. Significant biological process terms were chosen by PValue<0.05. (XLSX) [file pone.0112034.s029.xlsx]

## Sheet: Sheet1
Category	Term	Count	%	PValue	Genes	List Total	Pop Hits	Pop Total	Fold Enrichment	Bonferroni	Benjamini	FDR
GOTERM_BP_FAT	GO:0006412~translation	15	0.48216	2.28524e-07	RPSA, RPL17, MRPL9, DPH1, RPL22L1, FDXACB1, ETF1, RPS5, RPS8, MRPL22, MRPL12, RPS29, RPL5, RPS20, RPL4	105	331	13528	5.83858	0.000258427	0.000258427	0.000366724
GOTERM_BP_FAT	GO:0006414~translational elongation	8	0.257152	1.23199e-05	RPSA, RPL17, RPS29, RPL5, RPL4, RPS20, RPS5, RPS8	105	101	13528	10.205	0.0138373	0.00694275	0.0197686
GOTERM_BP_FAT	GO:0008033~tRNA processing	6	0.192864	0.000292158	QTRTD1, TRMT5, QTRT1, FDXACB1, POP5, TSEN15	105	76	13528	10.1714	0.281421	0.104309	0.467813
GOTERM_BP_FAT	GO:0034470~ncRNA processing	8	0.257152	0.000592182	QTRTD1, TRMT5, RPL5, RRP8, QTRT1, FDXACB1, POP5, TSEN15	105	187	13528	5.51179	0.488269	0.154214	0.946084
GOTERM_BP_FAT	GO:0007218~neuropeptide signaling pathway	6	0.192864	0.000741415	GRP, NPB, NPW, TAC1, GAL, TAC3	105	93	13528	8.31214	0.567793	0.154452	1.18317
GOTERM_BP_FAT	GO:0006448~regulation of translational elongation	3	0.096432	0.000860556	SRP14, RPS5, SRP9	105	6	13528	64.419	0.62232	0.149801	1.37207
GOTERM_BP_FAT	GO:0006596~polyamine biosynthetic process	3	0.096432	0.0015903	ODC1, SMS, ADC	105	8	13528	48.3143	0.834711	0.226749	2.52173
GOTERM_BP_FAT	GO:0034660~ncRNA metabolic process	8	0.257152	0.0019704	QTRTD1, TRMT5, RPL5, RRP8, QTRT1, FDXACB1, POP5, TSEN15	105	230	13528	4.48133	0.892549	0.243339	3.11556
GOTERM_BP_FAT	GO:0006399~tRNA metabolic process	6	0.192864	0.00214607	QTRTD1, TRMT5, QTRT1, FDXACB1, POP5, TSEN15	105	118	13528	6.55109	0.911946	0.236604	3.38886
GOTERM_BP_FAT	GO:0006595~polyamine metabolic process	3	0.096432	0.00307712	ODC1, SMS, ADC	105	11	13528	35.1377	0.969364	0.294295	4.82532
GOTERM_BP_FAT	GO:0006302~double-strand break repair	4	0.128576	0.0120239	XRCC4, FAM175A, RAD52, NHEJ1	105	62	13528	8.31214	0.999999	0.711704	17.6443
GOTERM_BP_FAT	GO:0030908~protein splicing	2	0.064288	0.015317	SHH, IHH	105	2	13528	128.838	1	0.766552	21.9407
GOTERM_BP_FAT	GO:0045900~negative regulation of translational elongation	2	0.064288	0.015317	SRP14, SRP9	105	2	13528	128.838	1	0.766552	21.9407
GOTERM_BP_FAT	GO:0008616~queuosine biosynthetic process	2	0.064288	0.015317	QTRTD1, QTRT1	105	2	13528	128.838	1	0.766552	21.9407
GOTERM_BP_FAT	GO:0046118~7-methylguanosine biosynthetic process	2	0.064288	0.015317	QTRTD1, QTRT1	105	2	13528	128.838	1	0.766552	21.9407
GOTERM_BP_FAT	GO:0016539~intein-mediated protein splicing	2	0.064288	0.015317	SHH, IHH	105	2	13528	128.838	1	0.766552	21.9407
GOTERM_BP_FAT	GO:0008618~7-methylguanosine metabolic process	2	0.064288	0.015317	QTRTD1, QTRT1	105	2	13528	128.838	1	0.766552	21.9407
GOTERM_BP_FAT	GO:0046116~queuosine metabolic process	2	0.064288	0.015317	QTRTD1, QTRT1	105	2	13528	128.838	1	0.766552	21.9407
GOTERM_BP_FAT	GO:0046114~guanosine biosynthetic process	2	0.064288	0.015317	QTRTD1, QTRT1	105	2	13528	128.838	1	0.766552	21.9407
GOTERM_BP_FAT	GO:0006417~regulation of translation	5	0.16072	0.0212553	SRP14, PPP1R15B, ETF1, RPS5, SRP9	105	137	13528	4.70212	1	0.845744	29.1618
GOTERM_BP_FAT	GO:0042401~biogenic amine biosynthetic process	3	0.096432	0.0221371	ODC1, SMS, ADC	105	30	13528	12.8838	1	0.836092	30.1791
GOTERM_BP_FAT	GO:0008617~guanosine metabolic process	2	0.064288	0.0228881	QTRTD1, QTRT1	105	3	13528	85.8921	1	0.825498	31.0347
GOTERM_BP_FAT	GO:0048808~male genitalia morphogenesis	2	0.064288	0.0228881	SYCP2, SHH	105	3	13528	85.8921	1	0.825498	31.0347
GOTERM_BP_FAT	GO:0009309~amine biosynthetic process	4	0.128576	0.0244394	ODC1, MTR, SMS, ADC	105	81	13528	6.36238	1	0.826056	32.7709
GOTERM_BP_FAT	GO:0006396~RNA processing	10	0.32144	0.024844	QTRTD1, TRMT5, RPL5, RRP8, QTRT1, FDXACB1, POP5, TSEN15, POLR2B, PRPF38A	105	547	13528	2.35536	1	0.812454	33.2169
GOTERM_BP_FAT	GO:0006732~coenzyme metabolic process	5	0.16072	0.0302965	MTR, CS, FTCD, GLO1, COQ5	105	153	13528	4.2104	1	0.855296	38.9637
GOTERM_BP_FAT	GO:0006091~generation of precursor metabolites and energy	7	0.225008	0.0336314	TROVE2, OXA1L, ATP6AP1, CYCS, CS, CYC1, NDUFS1	105	313	13528	2.88136	1	0.869501	42.2464
GOTERM_BP_FAT	GO:0006479~protein amino acid methylation	3	0.096432	0.036068	LCMT1, MTR, ETF1	105	39	13528	9.91062	1	0.874736	44.5394
GOTERM_BP_FAT	GO:0008213~protein amino acid alkylation	3	0.096432	0.036068	LCMT1, MTR, ETF1	105	39	13528	9.91062	1	0.874736	44.5394
GOTERM_BP_FAT	GO:0035081~induction of programmed cell death by hormones	2	0.064288	0.0378578	PTH, SST	105	5	13528	51.5352	1	0.874884	46.1691
GOTERM_BP_FAT	GO:0008628~induction of apoptosis by hormones	2	0.064288	0.0378578	PTH, SST	105	5	13528	51.5352	1	0.874884	46.1691
GOTERM_BP_FAT	GO:0045333~cellular respiration	4	0.128576	0.0387052	OXA1L, CYCS, CS, NDUFS1	105	97	13528	5.31291	1	0.868576	46.9249
GOTERM_BP_FAT	GO:0044271~nitrogen compound biosynthetic process	7	0.225008	0.0392729	ODC1, ATP6AP1, MTR, QTRTD1, QTRT1, SMS, ADC	105	325	13528	2.77497	1	0.860564	47.4257
GOTERM_BP_FAT	GO:0007267~cell-cell signaling	10	0.32144	0.0412409	PTHLH, INSL4, SNPH, PTH, TAC1, SNAPIN, GAL, SST, SHH, IHH	105	600	13528	2.1473	1	0.862577	49.1276
GOTERM_BP_FAT	GO:0001649~osteoblast differentiation	3	0.096432	0.0412941	PTHLH, SHH, IHH	105	42	13528	9.20272	1	0.851595	49.1728
GOTERM_BP_FAT	GO:0006614~SRP-dependent cotranslational protein targeting to membrane	2	0.064288	0.0452573	SRP14, SRP9	105	6	13528	42.946	1	0.86663	52.4418
