# Supplementary material for: Prediction of Interactions between Viral and Host Proteins Using Supervised Machine Learning Methods
Source: PLoS One. 2014 Nov 6;9(11):e112034. doi: 10.1371/journal.pone.0112034 (PMC4223108; doi:10.1371/journal.pone.0112034)
Supplement: Table S21 — GO enrichment analysis on interacting human protein partners of HEV ORF3 (Genotype 4) proteins using DAVID server. Significant biological process terms were chosen by PValue<0.05. (XLSX) [file pone.0112034.s030.xlsx]

## Sheet: Sheet1
Category	Term	Count	%	PValue	Genes	List Total	Pop Hits	Pop Total	Fold Enrichment	Bonferroni	Benjamini	FDR
GOTERM_BP_FAT	GO:0006412~translation	17	0.804163	2.47079e-08	RPL18, EIF4E3, MRPL4, RPL15, RPS27L, RPS4X, MRRF, MRPS2, MRPL11, RPS27, RPS18, RPL23, COG8, RPS4Y2, RPS4Y1, PELO, RPL12	118	331	13528	5.88806	2.65854e-05	2.65854e-05	3.94022e-05
GOTERM_BP_FAT	GO:0006414~translational elongation	8	0.37843	2.65771e-05	RPL18, RPS27, RPS18, RPL23, RPL15, RPS4Y1, RPL12, RPS4X	118	101	13528	9.08072	0.0281923	0.0141969	0.0423746
GOTERM_BP_FAT	GO:0006599~phosphagen metabolic process	4	0.189215	5.09925e-05	CKMT1A, CKM, CKMT2, CKB	118	9	13528	50.9529	0.0533912	0.0181236	0.0812878
GOTERM_BP_FAT	GO:0006600~creatine metabolic process	4	0.189215	5.09925e-05	CKMT1A, CKM, CKMT2, CKB	118	9	13528	50.9529	0.0533912	0.0181236	0.0812878
GOTERM_BP_FAT	GO:0015884~folic acid transport	3	0.141911	0.00151391	FOLR3, FOLR2, FOLR1	118	7	13528	49.1332	0.804111	0.334723	2.38714
GOTERM_BP_FAT	GO:0044271~nitrogen compound biosynthetic process	10	0.473037	0.00203166	MRI1, DHFR, COX10, RP2, OTC, TMLHE, RSAD1, TBPL1, NME7, BBOX1	118	325	13528	3.52751	0.887891	0.354453	3.19119
GOTERM_BP_FAT	GO:0006916~anti-apoptosis	8	0.37843	0.00207053	MEF2C, GNRH1, VHL, CLU, HRK, IGF1, GHRL, DHCR24	118	206	13528	4.4522	0.892494	0.310439	3.25131
GOTERM_BP_FAT	GO:0006220~pyrimidine nucleotide metabolic process	4	0.189215	0.00365672	RP2, TDG, TBPL1, NME7	118	36	13528	12.7382	0.980588	0.43057	5.67475
GOTERM_BP_FAT	GO:0009148~pyrimidine nucleoside triphosphate biosynthetic process	3	0.141911	0.0046253	RP2, TBPL1, NME7	118	12	13528	28.661	0.993183	0.46396	7.12648
GOTERM_BP_FAT	GO:0006767~water-soluble vitamin metabolic process	4	0.189215	0.00493489	FOLR1, TMLHE, TKTL1, BBOX1	118	40	13528	11.4644	0.995122	0.446478	7.58607
GOTERM_BP_FAT	GO:0009309~amine biosynthetic process	5	0.236518	0.00530012	MRI1, DHFR, OTC, TMLHE, BBOX1	118	81	13528	7.07679	0.996714	0.435497	8.12552
GOTERM_BP_FAT	GO:0009147~pyrimidine nucleoside triphosphate metabolic process	3	0.141911	0.00630572	RP2, TBPL1, NME7	118	14	13528	24.5666	0.998893	0.461392	9.59557
GOTERM_BP_FAT	GO:0015711~organic anion transport	4	0.189215	0.00645185	SLC10A6, SLC10A2, SLC10A3, SLC10A1	118	44	13528	10.4222	0.999055	0.44032	9.80734
GOTERM_BP_FAT	GO:0016053~organic acid biosynthetic process	6	0.283822	0.011108	MRI1, DHFR, ALOX5AP, OTC, LTC4S, MGST2	118	155	13528	4.43783	0.999994	0.603289	16.3169
GOTERM_BP_FAT	GO:0046394~carboxylic acid biosynthetic process	6	0.283822	0.011108	MRI1, DHFR, ALOX5AP, OTC, LTC4S, MGST2	118	155	13528	4.43783	0.999994	0.603289	16.3169
GOTERM_BP_FAT	GO:0043450~alkene biosynthetic process	3	0.141911	0.0115202	ALOX5AP, LTC4S, MGST2	118	19	13528	18.1017	0.999996	0.589571	16.8714
GOTERM_BP_FAT	GO:0019370~leukotriene biosynthetic process	3	0.141911	0.0115202	ALOX5AP, LTC4S, MGST2	118	19	13528	18.1017	0.999996	0.589571	16.8714
GOTERM_BP_FAT	GO:0006281~DNA repair	8	0.37843	0.0116613	ESCO1, POLE2, UNG, MUS81, TDG, RPS27L, ERCC4, ERCC1	118	284	13528	3.22941	0.999997	0.568901	17.0604
GOTERM_BP_FAT	GO:0043066~negative regulation of apoptosis	9	0.425733	0.0117237	MEF2C, GNRH1, VHL, CLU, HRK, IGF1, GHRL, ERCC1, DHCR24	118	354	13528	2.91468	0.999997	0.547549	17.1439
GOTERM_BP_FAT	GO:0006259~DNA metabolic process	11	0.520341	0.0122864	ESCO1, GINS2, POLE2, UNG, MUS81, TDG, IGF1, RPS27L, POLA2, ERCC4, ERCC1	118	506	13528	2.49226	0.999998	0.542728	17.8931
GOTERM_BP_FAT	GO:0043069~negative regulation of programmed cell death	9	0.425733	0.0126747	MEF2C, GNRH1, VHL, CLU, HRK, IGF1, GHRL, ERCC1, DHCR24	118	359	13528	2.87409	0.999999	0.533505	18.4063
GOTERM_BP_FAT	GO:0051181~cofactor transport	3	0.141911	0.0127285	FOLR3, FOLR2, FOLR1	118	20	13528	17.1966	0.999999	0.5159	18.4772
GOTERM_BP_FAT	GO:0060548~negative regulation of cell death	9	0.425733	0.0128715	MEF2C, GNRH1, VHL, CLU, HRK, IGF1, GHRL, ERCC1, DHCR24	118	360	13528	2.8661	0.999999	0.501914	18.6653
GOTERM_BP_FAT	GO:0045934~negative regulation of nucleobase, nucleoside, nucleotide and nucleic acid metabolic process	11	0.520341	0.0132563	MEF2C, TBPL2, VHL, LANCL2, NAB1, SIRT4, SIRT5, ST18, SCGB1A1, ERCC4, ERCC1	118	512	13528	2.46306	0.999999	0.495289	19.1694
GOTERM_BP_FAT	GO:0001836~release of cytochrome c from mitochondria	3	0.141911	0.0139896	BID, CCK, CLU	118	21	13528	16.3777	1	0.497947	20.122
GOTERM_BP_FAT	GO:0051172~negative regulation of nitrogen compound metabolic process	11	0.520341	0.0144596	MEF2C, TBPL2, VHL, LANCL2, NAB1, SIRT4, SIRT5, ST18, SCGB1A1, ERCC4, ERCC1	118	519	13528	2.42984	1	0.494091	20.7271
GOTERM_BP_FAT	GO:0006575~cellular amino acid derivative metabolic process	6	0.283822	0.0145936	CKMT1A, CKM, CKMT2, TMLHE, BBOX1, CKB	118	166	13528	4.14376	1	0.482685	20.8988
GOTERM_BP_FAT	GO:0006221~pyrimidine nucleotide biosynthetic process	3	0.141911	0.0153024	RP2, TBPL1, NME7	118	22	13528	15.6333	1	0.485061	21.8013
GOTERM_BP_FAT	GO:0006691~leukotriene metabolic process	3	0.141911	0.0153024	ALOX5AP, LTC4S, MGST2	118	22	13528	15.6333	1	0.485061	21.8013
GOTERM_BP_FAT	GO:0043449~cellular alkene metabolic process	3	0.141911	0.0166661	ALOX5AP, LTC4S, MGST2	118	23	13528	14.9536	1	0.50119	23.5105
GOTERM_BP_FAT	GO:0032459~regulation of protein oligomerization	2	0.0946074	0.0172233	CCK, CLU	118	2	13528	114.644	1	0.499606	24.1988
GOTERM_BP_FAT	GO:0045329~carnitine biosynthetic process	2	0.0946074	0.0172233	TMLHE, BBOX1	118	2	13528	114.644	1	0.499606	24.1988
GOTERM_BP_FAT	GO:0051180~vitamin transport	3	0.141911	0.0180796	FOLR3, FOLR2, FOLR1	118	24	13528	14.3305	1	0.503975	25.2452
GOTERM_BP_FAT	GO:0006213~pyrimidine nucleoside metabolic process	3	0.141911	0.0195419	RP2, TBPL1, NME7	118	25	13528	13.7573	1	0.519175	27.001
GOTERM_BP_FAT	GO:0042981~regulation of apoptosis	14	0.662252	0.0214894	BID, MEF2C, CCK, GNRH1, VHL, FASTK, CLU, HRK, IGF1, RPS27L, GHRL, BIK, ERCC1, DHCR24	118	804	13528	1.99629	1	0.541206	29.2792
GOTERM_BP_FAT	GO:0043067~regulation of programmed cell death	14	0.662252	0.0230907	BID, MEF2C, CCK, GNRH1, VHL, FASTK, CLU, HRK, IGF1, RPS27L, GHRL, BIK, ERCC1, DHCR24	118	812	13528	1.97662	1	0.555528	31.1024
GOTERM_BP_FAT	GO:0010941~regulation of cell death	14	0.662252	0.0237137	BID, MEF2C, CCK, GNRH1, VHL, FASTK, CLU, HRK, IGF1, RPS27L, GHRL, BIK, ERCC1, DHCR24	118	815	13528	1.96935	1	0.553796	31.7998
GOTERM_BP_FAT	GO:0010605~negative regulation of macromolecule metabolic process	13	0.614948	0.0248531	MEF2C, VHL, HRK, SIRT4, SIRT5, SCGB1A1, TBPL2, LANCL2, NAB1, GHRL, ST18, ERCC4, ERCC1	118	734	13528	2.03048	1	0.559833	33.0581
GOTERM_BP_FAT	GO:0006295~nucleotide-excision repair, DNA incision, 3'-to lesion	2	0.0946074	0.0257243	ERCC4, ERCC1	118	3	13528	76.4294	1	0.561657	34.0055
GOTERM_BP_FAT	GO:0006296~nucleotide-excision repair, DNA incision, 5'-to lesion	2	0.0946074	0.0257243	ERCC4, ERCC1	118	3	13528	76.4294	1	0.561657	34.0055
GOTERM_BP_FAT	GO:0006814~sodium ion transport	5	0.236518	0.0262633	SLC12A6, SLC10A6, SLC10A2, SLC10A3, SLC10A1	118	130	13528	4.40939	1	0.558775	34.5853
GOTERM_BP_FAT	GO:0006766~vitamin metabolic process	4	0.189215	0.0271393	FOLR1, TMLHE, TKTL1, BBOX1	118	75	13528	6.11435	1	0.560613	35.5176
GOTERM_BP_FAT	GO:0008637~apoptotic mitochondrial changes	3	0.141911	0.0292915	BID, CCK, CLU	118	31	13528	11.0946	1	0.57876	37.7551
GOTERM_BP_FAT	GO:0046456~icosanoid biosynthetic process	3	0.141911	0.0292915	ALOX5AP, LTC4S, MGST2	118	31	13528	11.0946	1	0.57876	37.7551
GOTERM_BP_FAT	GO:0010629~negative regulation of gene expression	10	0.473037	0.0306367	MEF2C, TBPL2, VHL, LANCL2, NAB1, SIRT4, HRK, SIRT5, ST18, SCGB1A1	118	504	13528	2.27468	1	0.58566	39.1166
GOTERM_BP_FAT	GO:0007005~mitochondrion organization	5	0.236518	0.0317493	BID, CCK, COX10, PTCD2, CLU	118	138	13528	4.15377	1	0.58941	40.2215
GOTERM_BP_FAT	GO:0018206~peptidyl-methionine modification	2	0.0946074	0.0341524	METAP1, COG8	118	4	13528	57.322	1	0.607318	42.5441
GOTERM_BP_FAT	GO:0030091~protein repair	2	0.0946074	0.0341524	MSRB2, MSRB3	118	4	13528	57.322	1	0.607318	42.5441
GOTERM_BP_FAT	GO:0006636~unsaturated fatty acid biosynthetic process	3	0.141911	0.0347532	ALOX5AP, LTC4S, MGST2	118	34	13528	10.1157	1	0.604769	43.1114
GOTERM_BP_FAT	GO:0006820~anion transport	5	0.236518	0.0354954	SLC12A6, SLC10A6, SLC10A2, SLC10A3, SLC10A1	118	143	13528	4.00853	1	0.603822	43.805
GOTERM_BP_FAT	GO:0007517~muscle organ development	6	0.283822	0.0362697	MEF2C, TNNT2, MEF2D, MEF2A, PTCD2, IGF1	118	211	13528	3.26002	1	0.603252	44.5202
GOTERM_BP_FAT	GO:0046942~carboxylic acid transport	5	0.236518	0.0386695	FOLR3, FOLR2, FOLR1, SLC10A2, SLC10A1	118	147	13528	3.89946	1	0.618794	46.6827
GOTERM_BP_FAT	GO:0015849~organic acid transport	5	0.236518	0.0394877	FOLR3, FOLR2, FOLR1, SLC10A2, SLC10A1	118	148	13528	3.87311	1	0.618385	47.4018
GOTERM_BP_FAT	GO:0006577~betaine metabolic process	2	0.0946074	0.0425083	TMLHE, BBOX1	118	5	13528	45.8576	1	0.637987	49.9785
GOTERM_BP_FAT	GO:0009437~carnitine metabolic process	2	0.0946074	0.0425083	TMLHE, BBOX1	118	5	13528	45.8576	1	0.637987	49.9785
GOTERM_BP_FAT	GO:0006974~response to DNA damage stimulus	8	0.37843	0.0430855	ESCO1, POLE2, UNG, MUS81, TDG, RPS27L, ERCC4, ERCC1	118	373	13528	2.45885	1	0.635147	50.4572
GOTERM_BP_FAT	GO:0016481~negative regulation of transcription	9	0.425733	0.0455842	MEF2C, TBPL2, VHL, LANCL2, NAB1, SIRT4, SIRT5, ST18, SCGB1A1	118	459	13528	2.24792	1	0.648614	52.4805
GOTERM_BP_FAT	GO:0010558~negative regulation of macromolecule biosynthetic process	10	0.473037	0.0475016	MEF2C, TBPL2, VHL, LANCL2, NAB1, SIRT4, SIRT5, GHRL, ST18, SCGB1A1	118	547	13528	2.09587	1	0.65654	53.9802
